# Supplementary material for: 3-Carb­oxy­methyl-1H-indole-4-carb­oxy­lic acid
Source: Acta Crystallogr Sect E Struct Rep Online. 2011 Dec 17;68(Pt 1):o146. doi: 10.1107/S1600536811051865 (PMC3254489; doi:10.1107/S1600536811051865)
Supplement: Supplementary file 2 [file e-68-0o146-Isup2.hkl]

# 
# h,k,l, Fc-squared, Fo-squared, sigma(Fo-squared) and status flag 
# 
data_I
_shelx_title ' 2 in P-1' 
_shelx_refln_list_code          4 
_shelx_F_calc_maximum       71.90 
_exptl_crystal_F_000       220.00 
_reflns_d_resolution_high  0.7726 
 
loop_ 
 _symmetry_equiv_pos_as_xyz 
 'x, y, z' 
 '-x, -y, -z' 
 
_cell_length_a     5.4573 
_cell_length_b     9.8234 
_cell_length_c     9.9402 
_cell_angle_alpha  73.899 
_cell_angle_beta   78.575 
_cell_angle_gamma  80.396 
 
_shelx_F_squared_multiplier     1.000 
 
loop_ 
 _refln_index_h 
 _refln_index_k 
 _refln_index_l 
 _refln_F_squared_calc 
 _refln_F_squared_meas 
 _refln_F_squared_sigma 
 _refln_observed_status 
   1   0   0      440.35      425.62      5.43 o 
   2   0   0      504.25      509.98      6.66 o 
   3   0   0      235.03      243.27      4.15 o 
   4   0   0      161.49      171.44      3.59 o 
   5   0   0       16.32       17.04      0.74 o 
   6   0   0        2.58        2.65      0.59 o 
  -6   1   0        9.86        9.55      1.33 o 
  -5   1   0       42.69       40.25      2.19 o 
  -4   1   0       45.90       45.60      1.13 o 
  -3   1   0        6.20        3.69      0.43 o 
  -2   1   0      702.33      719.37     11.01 o 
  -1   1   0      209.90      192.19      2.83 o 
   1   1   0     2683.89     2771.69     25.06 o 
   2   1   0      665.42      644.64      8.30 o 
   3   1   0        2.18        3.54      0.33 o 
   4   1   0       59.68       65.75      1.58 o 
   5   1   0       13.88       14.28      0.73 o 
   6   1   0        8.36        6.82      0.83 o 
  -6   2   0        0.98        0.73      0.55 o 
  -5   2   0       10.82       11.06      0.88 o 
  -4   2   0       24.10       23.02      1.73 o 
  -3   2   0        1.13        1.29      0.13 o 
  -2   2   0     1491.10     1583.25     17.12 o 
  -1   2   0      925.64      925.13      5.15 o 
   0   2   0      456.30      456.95      5.49 o 
   1   2   0       99.88       99.33      2.36 o 
   2   2   0       21.91       17.47      0.66 o 
   3   2   0       10.20       10.98      0.37 o 
   4   2   0       87.03       87.36      1.91 o 
   5   2   0       92.90       95.46      3.60 o 
   6   2   0        0.31        1.04      0.61 o 
  -6   3   0       10.77        8.61      1.05 o 
  -5   3   0        0.02       -0.08      0.38 o 
  -4   3   0       87.32       90.92      5.30 o 
  -3   3   0        1.51        2.81      0.37 o 
  -2   3   0       94.19       95.11      2.25 o 
  -1   3   0      693.46      708.25      7.22 o 
   0   3   0      407.68      361.42      5.36 o 
   1   3   0      534.55      552.67      5.88 o 
   2   3   0        4.35        4.07      0.42 o 
   3   3   0      148.36      145.72      3.60 o 
   4   3   0        0.00       -0.03      0.14 o 
   5   3   0       18.27       20.40      1.75 o 
   6   3   0        6.04        7.58      1.01 o 
  -6   4   0        0.42        0.22      0.61 o 
  -5   4   0       12.59       12.76      1.02 o 
  -4   4   0       73.91       73.33      2.78 o 
  -3   4   0      109.83      107.56      3.15 o 
  -2   4   0      113.07      118.15      2.93 o 
  -1   4   0      152.95      157.31      2.45 o 
   0   4   0     1081.83     1107.58     18.75 o 
   1   4   0      123.95      121.81      1.68 o 
   2   4   0      107.73      106.58      2.79 o 
   3   4   0        4.04        3.17      0.29 o 
   4   4   0       12.46       12.22      0.99 o 
   5   4   0       15.71       16.39      1.15 o 
   6   4   0       11.40       10.33      1.05 o 
  -5   5   0        0.67        0.57      0.53 o 
  -4   5   0        0.35        0.90      0.49 o 
  -3   5   0        6.20        5.26      0.76 o 
  -2   5   0       71.52       67.56      2.02 o 
  -1   5   0      232.57      249.68      5.44 o 
   0   5   0       54.48       68.65      8.77 o 
   1   5   0       50.77       48.93      2.14 o 
   2   5   0        0.76        0.96      0.10 o 
   3   5   0        1.85        1.83      0.38 o 
   4   5   0        2.40        0.51      0.81 o 
   5   5   0        0.03       -0.10      0.42 o 
   6   5   0       10.44        9.89      1.24 o 
  -5   6   0        0.31        0.90      0.66 o 
  -4   6   0       13.26       11.76      1.03 o 
  -3   6   0      179.94      168.54      5.46 o 
  -2   6   0      132.25      133.89      4.77 o 
  -1   6   0      164.68      164.04      2.82 o 
   0   6   0       13.91       13.59      0.42 o 
   1   6   0       53.08       57.77      1.14 o 
   2   6   0       39.24       35.80      1.69 o 
   3   6   0       51.62       54.86      4.18 o 
   4   6   0       20.34       16.93      1.20 o 
   5   6   0        1.03        1.07      1.03 o 
   6   6   0        1.09        1.90      0.92 o 
  -5   7   0        1.14        0.63      0.61 o 
  -4   7   0       30.56       28.25      1.72 o 
  -3   7   0        0.34        0.56      0.46 o 
  -2   7   0       22.57       22.40      1.05 o 
  -1   7   0       68.62       60.15      6.70 o 
   0   7   0      163.89      161.54      3.18 o 
   1   7   0      262.28      245.18      4.49 o 
   2   7   0       45.83       45.24      1.92 o 
   3   7   0        5.71        7.65      0.96 o 
   4   7   0       38.34       37.13      2.29 o 
   5   7   0       26.04       25.87      1.85 o 
   6   7   0        2.04        3.29      0.93 o 
  -4   8   0        5.00        4.92      0.78 o 
  -3   8   0       39.22       32.99      2.64 o 
  -2   8   0        3.54        2.01      1.10 o 
  -1   8   0        2.43        2.54      0.69 o 
   0   8   0       12.45       11.92      0.90 o 
   1   8   0      579.65      562.77     10.97 o 
   2   8   0      306.93      308.06     10.37 o 
   3   8   0        0.00       -0.03      0.31 o 
   4   8   0        2.91        3.48      0.69 o 
   5   8   0       32.52       30.99      2.29 o 
  -4   9   0        1.50        1.35      0.81 o 
  -3   9   0        2.22        1.41      0.78 o 
  -2   9   0        8.58       11.80      1.56 o 
  -1   9   0        2.46        3.07      0.59 o 
   0   9   0      154.22      144.85      3.45 o 
   1   9   0        8.78        7.91      0.45 o 
   2   9   0       21.51       20.33      1.30 o 
   3   9   0        0.01       -0.46      0.52 o 
   4   9   0        1.36        2.70      1.36 o 
   5   9   0        5.82        6.01      1.53 o 
  -3  10   0       11.19       13.86      1.30 o 
  -2  10   0        8.17        7.54      1.43 o 
  -1  10   0        7.52        7.27      0.86 o 
   0  10   0        0.67        1.09      0.36 o 
   1  10   0       21.79       21.69      1.28 o 
   2  10   0        0.08        0.08      0.62 o 
   3  10   0        0.17        0.04      0.52 o 
  -2  11   0        4.90        5.46      1.63 o 
  -1  11   0       23.28       26.63      2.34 o 
   0  11   0       20.32       22.32      1.55 o 
   1  11   0        0.88        1.40      0.99 o 
   2  11   0        1.82        2.82      0.78 o 
   3  11   0        9.93       10.80      1.18 o 
   0  12   0        2.83        5.48      1.32 o 
   1  12   0       40.59       47.84      3.75 o 
  -3 -11   1        1.44        5.51      1.02 o 
  -2 -11   1        2.61        1.74      0.69 o 
  -1 -11   1        8.58        9.31      1.08 o 
   0 -11   1       32.67       37.84      3.22 o 
   1 -11   1        0.07        0.81      0.61 o 
  -4 -10   1        1.63        1.44      0.80 o 
  -3 -10   1        1.63        2.10      0.72 o 
  -2 -10   1        2.97        8.15      1.26 o 
  -1 -10   1        3.65        3.09      0.58 o 
   0 -10   1        1.55        0.74      0.36 o 
   1 -10   1       54.24       56.56      2.59 o 
   2 -10   1        2.22        2.87      0.72 o 
   3 -10   1        0.07       -0.30      1.33 o 
  -4  -9   1        1.76        1.23      0.65 o 
  -3  -9   1        8.70        8.38      0.95 o 
  -2  -9   1      135.50      142.84      5.20 o 
  -1  -9   1        0.83        1.74      0.48 o 
   0  -9   1       73.19       72.72      2.02 o 
   1  -9   1        1.17        2.81      1.54 o 
   2  -9   1        5.72        5.21      0.75 o 
   3  -9   1        2.40        3.26      0.67 o 
  -5  -8   1        2.17        3.70      1.51 o 
  -4  -8   1        4.51        3.50      0.85 o 
  -3  -8   1       67.25       67.67      4.45 o 
  -2  -8   1       97.19      104.88      3.70 o 
  -1  -8   1      209.94      210.34      5.01 o 
   0  -8   1       18.90       19.03      0.70 o 
   1  -8   1      126.88      111.42      3.62 o 
   2  -8   1        1.92        2.76      0.48 o 
   3  -8   1        7.95        6.78      1.45 o 
   4  -8   1        7.51        7.87      0.92 o 
  -5  -7   1       18.20       18.96      1.55 o 
  -4  -7   1       67.37       67.18      2.97 o 
  -3  -7   1        8.09        6.96      0.78 o 
  -2  -7   1        0.38        0.77      0.37 o 
  -1  -7   1       68.31       61.56      3.66 o 
   0  -7   1        5.62        6.72      0.86 o 
   1  -7   1        0.13        0.97      0.24 o 
   2  -7   1       41.98       45.72      2.82 o 
   3  -7   1       75.55       66.53      2.73 o 
   4  -7   1        0.34        1.65      0.75 o 
   5  -7   1        0.05        0.08      1.00 o 
  -6  -6   1        1.02        0.12      0.54 o 
  -5  -6   1        1.82        1.40      0.69 o 
  -4  -6   1       17.89       18.41      1.31 o 
  -3  -6   1        9.20        8.40      0.72 o 
  -2  -6   1       54.70       62.56      2.10 o 
  -1  -6   1       34.60       27.58      0.84 o 
   0  -6   1       40.73       39.55      0.93 o 
   1  -6   1        0.45        0.41      0.18 o 
   2  -6   1        2.96        2.55      0.43 o 
   3  -6   1       23.77       20.51      1.59 o 
   4  -6   1        5.26        3.88      0.78 o 
   5  -6   1        0.64        1.49      1.42 o 
  -6  -5   1        4.54        5.14      0.96 o 
  -5  -5   1        4.58        4.73      0.71 o 
  -4  -5   1       32.68       33.78      1.65 o 
  -3  -5   1      157.40      161.93      9.29 o 
  -2  -5   1        7.78        4.92      0.44 o 
  -1  -5   1        1.19        0.76      0.11 o 
   0  -5   1      514.87      574.40      9.05 o 
   1  -5   1      114.83      127.43      2.46 o 
   2  -5   1        0.47        1.51      0.34 o 
   3  -5   1       10.24        8.94      1.03 o 
   4  -5   1      255.77      247.09     14.18 o 
   5  -5   1       14.73       15.06      1.77 o 
  -6  -4   1       14.13       14.09      1.39 o 
  -5  -4   1        0.02       -0.55      0.55 o 
  -4  -4   1        0.01        0.09      0.35 o 
  -3  -4   1      214.40      227.66      6.87 o 
  -2  -4   1        0.54        1.46      0.28 o 
  -1  -4   1       38.46       48.93      1.32 o 
   0  -4   1      129.57      139.10      5.45 o 
   1  -4   1      196.99      239.20      4.29 o 
   2  -4   1       69.21       70.36      3.65 o 
   3  -4   1        0.00       -0.36      0.36 o 
   4  -4   1       12.45       11.23      0.97 o 
   5  -4   1       25.36       24.43      1.46 o 
   6  -4   1        0.00        0.52      0.72 o 
  -6  -3   1       14.40       16.71      1.47 o 
  -5  -3   1       32.66       34.23      1.79 o 
  -4  -3   1        9.68       11.29      1.82 o 
  -3  -3   1        5.85        6.55      0.63 o 
  -2  -3   1      168.82      162.69      3.55 o 
  -1  -3   1        1.00        2.44      0.23 o 
   0  -3   1       15.33       12.00      0.72 o 
   1  -3   1     1121.18     1195.64     20.03 o 
   2  -3   1        1.38        1.50      0.27 o 
   3  -3   1       17.16       15.98      1.15 o 
   4  -3   1       16.18       17.12      0.97 o 
   5  -3   1      122.14      123.17      4.88 o 
   6  -3   1        3.97        4.13      0.82 o 
  -6  -2   1        0.27        0.27      0.89 o 
  -5  -2   1       21.80       22.94      1.38 o 
  -4  -2   1        5.32        3.92      0.51 o 
  -3  -2   1        0.01        0.13      0.21 o 
  -2  -2   1        0.14        0.16      0.11 o 
  -1  -2   1       41.88       39.48      0.83 o 
   0  -2   1      759.28      699.54      9.29 o 
   1  -2   1        2.57        1.94      0.11 o 
   2  -2   1       25.12       21.89      1.18 o 
   3  -2   1       31.91       30.87      0.80 o 
   4  -2   1        4.09        4.36      0.52 o 
   5  -2   1       39.54       40.42      1.93 o 
   6  -2   1       36.89       33.85      4.44 o 
  -6  -1   1        0.01       -0.04      0.65 o 
  -5  -1   1        8.75        8.91      1.48 o 
  -4  -1   1        2.70        2.52      0.29 o 
  -3  -1   1        0.76        0.83      0.56 o 
  -2  -1   1      265.05      248.47      5.65 o 
  -1  -1   1     2237.61     2353.30     34.57 o 
   0  -1   1     1466.20     1320.00      9.63 o 
   1  -1   1      328.20      317.79      6.22 o 
   2  -1   1       11.18       11.70      0.24 o 
   3  -1   1      169.85      177.51      2.82 o 
   4  -1   1        0.00       -0.19      0.51 o 
   5  -1   1       14.83       15.88      1.14 o 
   6  -1   1        3.06        3.51      0.77 o 
  -6   0   1        2.94        3.60      1.22 o 
  -5   0   1        0.05        0.38      0.28 o 
  -4   0   1        0.47        0.69      0.24 o 
  -3   0   1      130.12      135.53      2.46 o 
  -2   0   1      734.84      689.12     13.99 o 
  -1   0   1     2907.71     2640.25     27.41 o 
   1   0   1        4.64        5.81      0.16 o 
   2   0   1        2.96        5.50      0.36 o 
   3   0   1      145.46      149.84      2.53 o 
   4   0   1       18.28       16.04      0.57 o 
   5   0   1       60.70       59.75      1.72 o 
   6   0   1        4.14        6.79      1.98 o 
  -6   1   1        8.36        9.50      1.62 o 
  -5   1   1        0.94        0.84      0.34 o 
  -4   1   1        2.63        2.99      0.27 o 
  -3   1   1      144.68      148.71      2.62 o 
  -2   1   1      104.39      101.42      1.51 o 
  -1   1   1       11.58        8.21      0.18 o 
   1   1   1       64.19       68.47      2.37 o 
   2   1   1       48.62       42.43      0.70 o 
   3   1   1        3.32        2.58      0.55 o 
   4   1   1       14.46       15.35      0.59 o 
   5   1   1       33.46       31.12      1.26 o 
   6   1   1        3.52        2.65      0.63 o 
  -6   2   1       25.59       21.86      1.59 o 
  -5   2   1        0.06       -0.10      0.35 o 
  -4   2   1       58.05       62.01      3.61 o 
  -3   2   1      267.64      271.33      6.85 o 
  -2   2   1      106.16      116.22      3.42 o 
  -1   2   1        2.63        3.40      0.34 o 
   0   2   1       17.70       15.90      0.35 o 
   1   2   1      379.96      366.00      3.76 o 
   2   2   1      133.41      123.52      2.70 o 
   3   2   1      123.22      135.09      4.93 o 
   4   2   1       53.61       57.39      1.81 o 
   5   2   1        2.64        2.28      0.37 o 
   6   2   1       15.76       15.13      1.12 o 
  -6   3   1       20.06       17.64      1.48 o 
  -5   3   1       10.19       11.90      1.96 o 
  -4   3   1        0.98        0.67      0.39 o 
  -3   3   1        7.64        6.75      0.46 o 
  -2   3   1      635.15      652.95      8.72 o 
  -1   3   1        3.56        3.72      0.22 o 
   0   3   1        0.87        0.28      0.21 o 
   1   3   1      139.78      116.02      3.27 o 
   2   3   1      192.32      181.71      5.80 o 
   3   3   1      152.11      165.59      4.08 o 
   4   3   1       26.48       28.27      1.98 o 
   5   3   1       61.27       61.29      2.30 o 
   6   3   1       45.71       47.24      2.44 o 
  -6   4   1       19.60       25.18      2.23 o 
  -5   4   1       28.66       25.36      4.02 o 
  -4   4   1       10.81       10.15      0.80 o 
  -3   4   1        0.27        1.26      1.09 o 
  -2   4   1       71.25       87.58      1.33 o 
  -1   4   1      837.59      907.96     11.91 o 
   0   4   1      126.07      147.12      3.76 o 
   1   4   1      310.93      343.42      4.63 o 
   2   4   1       74.78       87.59      1.96 o 
   3   4   1        1.07        0.33      0.13 o 
   4   4   1       31.33       27.37      1.16 o 
   5   4   1        3.97        4.04      0.92 o 
   6   4   1       22.22       26.02      2.75 o 
  -5   5   1       52.49       52.04      3.06 o 
  -4   5   1       11.10        9.45      0.80 o 
  -3   5   1      128.14      125.58      6.85 o 
  -2   5   1      115.93      104.87      1.58 o 
  -1   5   1        2.37        6.36      1.25 o 
   0   5   1        0.50        0.19      0.19 o 
   1   5   1       82.51       86.13      1.41 o 
   2   5   1      743.52      800.67     12.01 o 
   3   5   1       35.76       36.39      1.88 o 
   4   5   1        5.06        4.82      0.66 o 
   5   5   1       25.30       23.34      1.79 o 
   6   5   1       44.49       40.92      2.36 o 
  -5   6   1       11.59       11.36      1.42 o 
  -4   6   1        0.14        0.04      0.55 o 
  -3   6   1      194.20      181.27      5.70 o 
  -2   6   1        6.40        5.88      0.57 o 
  -1   6   1      142.53      153.44     17.30 o 
   0   6   1       44.26       43.40      1.11 o 
   1   6   1      468.38      500.53      8.08 o 
   2   6   1        0.35        0.66      0.15 o 
   3   6   1       23.81       27.94      1.32 o 
   4   6   1       32.68       29.79      1.61 o 
   5   6   1        1.73        1.59      0.62 o 
   6   6   1        8.88        9.23      1.49 o 
  -5   7   1       13.58       16.76      3.43 o 
  -4   7   1       19.77       19.33      5.37 o 
  -3   7   1        6.39        7.19      0.81 o 
  -2   7   1        5.92        3.43      0.73 o 
  -1   7   1       75.59       73.82      1.60 o 
   0   7   1       10.91        9.79      0.42 o 
   1   7   1       37.70       36.75      0.92 o 
   2   7   1       70.63       62.56      1.48 o 
   3   7   1       61.62       63.44      2.29 o 
   4   7   1        1.13        2.11      1.21 o 
   5   7   1        1.44        1.84      0.56 o 
   6   7   1        1.88        3.25      1.96 o 
  -4   8   1       18.51       20.68      1.95 o 
  -3   8   1       35.16       36.69      4.80 o 
  -2   8   1       74.49       68.29      2.67 o 
  -1   8   1      153.60      143.73      3.13 o 
   0   8   1      144.43      145.95      4.34 o 
   1   8   1        0.16        0.60      0.24 o 
   2   8   1        1.68        1.91      0.25 o 
   3   8   1        9.93       10.21      0.82 o 
   4   8   1        1.40        0.77      0.77 o 
   5   8   1       18.49       16.77      1.51 o 
  -4   9   1        0.39        0.50      0.61 o 
  -3   9   1        0.00        0.38      0.61 o 
  -2   9   1        2.58        3.31      1.25 o 
  -1   9   1        8.91       10.72      1.54 o 
   0   9   1       36.45       33.27      1.98 o 
   1   9   1       48.58       49.04      1.39 o 
   2   9   1      111.24      114.94      3.99 o 
   3   9   1        8.00       10.68      1.96 o 
   4   9   1       33.44       31.13      1.88 o 
   5   9   1        0.05        0.25      0.70 o 
  -3  10   1        2.13        3.04      0.85 o 
  -2  10   1       30.96       32.12      1.78 o 
  -1  10   1        3.33        3.55      0.67 o 
   0  10   1       16.79       17.26      0.81 o 
   1  10   1        8.50        6.57      0.62 o 
   2  10   1        5.98        7.56      1.16 o 
   3  10   1       11.57        9.91      1.41 o 
   4  10   1        0.07        0.64      1.26 o 
  -2  11   1        0.00        0.28      0.51 o 
  -1  11   1       31.17       32.17      2.50 o 
   0  11   1        4.59        5.16      0.75 o 
   1  11   1        4.40        3.01      0.67 o 
   2  11   1        3.15        4.10      0.73 o 
   3  11   1       12.06       12.56      1.24 o 
   4  11   1        2.86        5.01      1.02 o 
   0  12   1       37.98       45.92      3.57 o 
   1  12   1        6.79        7.68      1.64 o 
   2  12   1        3.55        3.50      0.79 o 
  -2 -11   2        1.26        1.34      0.75 o 
  -1 -11   2        0.94        3.00      1.07 o 
   0 -11   2        7.53       10.28      1.67 o 
   1 -11   2        3.90        4.46      1.42 o 
  -3 -10   2        0.43        0.32      0.66 o 
  -2 -10   2        1.15        1.18      0.84 o 
  -1 -10   2        4.58        4.25      0.80 o 
   0 -10   2        0.01       -0.87      0.87 o 
   1 -10   2        3.92        4.36      0.84 o 
   2 -10   2        2.38        5.31      1.06 o 
  -4  -9   2        0.08        0.05      0.56 o 
  -3  -9   2       60.89       61.96      2.94 o 
  -2  -9   2       46.47       47.71      2.43 o 
  -1  -9   2        2.00        2.93      1.42 o 
   0  -9   2        0.07        0.31      0.35 o 
   1  -9   2       17.27       13.43      0.99 o 
   2  -9   2        0.23        0.96      0.73 o 
   3  -9   2       13.15       11.34      1.22 o 
  -5  -8   2       17.02       15.38      1.55 o 
  -4  -8   2        0.87        0.68      0.56 o 
  -3  -8   2       13.22       13.79      1.04 o 
  -2  -8   2      223.36      235.55      7.91 o 
  -1  -8   2      122.40      118.91      4.04 o 
   0  -8   2        2.76        3.89      0.58 o 
   1  -8   2       16.47       21.44      1.19 o 
   2  -8   2       43.63       40.79      2.62 o 
   3  -8   2        0.02       -0.46      0.67 o 
   4  -8   2        0.89       -0.08      0.45 o 
  -5  -7   2        0.59       -0.22      0.65 o 
  -4  -7   2        5.02        7.68      1.17 o 
  -3  -7   2       34.58       32.85      2.03 o 
  -2  -7   2       98.93      101.92      3.63 o 
  -1  -7   2       26.11       24.11      0.71 o 
   0  -7   2       33.00       33.99      1.42 o 
   1  -7   2        0.37        0.78      0.42 o 
   2  -7   2       92.78       74.76      3.33 o 
   3  -7   2       44.41       41.91      2.00 o 
   4  -7   2       24.89       22.46      1.46 o 
  -5  -6   2        0.32        0.61      0.56 o 
  -4  -6   2       21.00       20.63      1.78 o 
  -3  -6   2       21.64       15.95      1.61 o 
  -2  -6   2       90.00       89.20      2.92 o 
  -1  -6   2      175.36      206.93     18.67 o 
   0  -6   2       37.68       31.05      0.82 o 
   1  -6   2       88.94       78.03      1.87 o 
   2  -6   2        3.10        2.29      0.62 o 
   3  -6   2       94.74       84.36      5.09 o 
   4  -6   2       28.39       32.69      1.82 o 
   5  -6   2        4.37        5.02      1.61 o 
  -6  -5   2        0.34        1.76      1.43 o 
  -5  -5   2        0.39        0.59      0.53 o 
  -4  -5   2        2.41        3.09      0.57 o 
  -3  -5   2       18.04       16.92      1.03 o 
  -2  -5   2        3.74        3.62      0.40 o 
  -1  -5   2        0.42        0.43      0.11 o 
   0  -5   2        7.49        9.14      0.36 o 
   1  -5   2        1.51        1.83      0.23 o 
   2  -5   2      238.01      223.51      6.09 o 
   3  -5   2      131.73      130.31      4.88 o 
   4  -5   2       60.15       58.95      2.55 o 
   5  -5   2        1.32        1.09      0.60 o 
  -6  -4   2        5.44        5.42      0.95 o 
  -5  -4   2        0.21        0.39      0.45 o 
  -4  -4   2        0.02        0.21      0.43 o 
  -3  -4   2        1.51        1.99      0.44 o 
  -2  -4   2        0.02        0.76      0.47 o 
  -1  -4   2      595.73      609.89      8.09 o 
   0  -4   2       39.81       45.44      1.17 o 
   1  -4   2       12.20       11.97      0.34 o 
   2  -4   2      368.23      377.32     14.99 o 
   3  -4   2        9.24        9.16      0.70 o 
   4  -4   2        5.54        4.32      0.73 o 
   5  -4   2        6.50        6.58      0.98 o 
   6  -4   2        1.57        2.97      0.94 o 
  -6  -3   2        0.05        1.31      0.66 o 
  -5  -3   2       17.79       17.07      1.35 o 
  -4  -3   2       18.66       19.42      1.69 o 
  -3  -3   2       67.23       60.45      3.21 o 
  -2  -3   2        0.00       -0.18      0.36 o 
  -1  -3   2      231.31      227.34      3.96 o 
   0  -3   2     1260.49     1313.61     18.02 o 
   1  -3   2      292.79      294.07      4.04 o 
   2  -3   2        0.53        1.13      0.27 o 
   3  -3   2      198.72      201.32      8.47 o 
   4  -3   2        7.63       10.41      0.91 o 
   5  -3   2       27.29       25.23      1.48 o 
   6  -3   2        0.89        1.25      0.97 o 
  -6  -2   2        3.97        4.44      0.92 o 
  -5  -2   2        0.04        0.11      0.53 o 
  -4  -2   2       15.02       12.36      1.09 o 
  -3  -2   2       43.63       41.42      0.80 o 
  -2  -2   2      273.74      262.77      2.78 o 
  -1  -2   2       16.27       17.11      0.47 o 
   0  -2   2      340.38      352.98      5.63 o 
   1  -2   2      966.24     1043.37     13.25 o 
   2  -2   2       24.01       25.00      1.27 o 
   3  -2   2        3.43        4.06      0.40 o 
   4  -2   2       27.05       25.44      1.31 o 
   5  -2   2        6.41        7.09      0.73 o 
   6  -2   2        0.32       -0.04      0.47 o 
  -6  -1   2        3.06        3.67      0.81 o 
  -5  -1   2       52.64       49.63      2.14 o 
  -4  -1   2       59.17       54.51      1.35 o 
  -3  -1   2      389.39      377.35      6.20 o 
  -2  -1   2     1106.44     1124.55     14.52 o 
  -1  -1   2     1712.21     1586.54     16.20 o 
   0  -1   2      869.83      931.23     12.62 o 
   1  -1   2       92.36       80.99      1.27 o 
   2  -1   2        1.47        0.84      0.10 o 
   3  -1   2      425.53      452.47      6.83 o 
   4  -1   2      139.07      143.88      2.84 o 
   5  -1   2       30.13       30.45      1.55 o 
   6  -1   2       12.55       12.37      1.28 o 
  -6   0   2        0.04        0.30      0.90 o 
  -5   0   2       29.23       30.24      2.64 o 
  -4   0   2      152.11      166.31     18.63 o 
  -3   0   2        2.68        5.12      1.05 o 
  -2   0   2      279.36      315.10      6.22 o 
   0   0   2      245.04      228.74      6.13 o 
   1   0   2      387.79      425.62     11.73 o 
   2   0   2      341.04      360.52      8.87 o 
   3   0   2      100.45      124.69      2.77 o 
   4   0   2        1.42        1.02      0.26 o 
   5   0   2        2.44        2.01      0.31 o 
   6   0   2       41.97       44.62      2.25 o 
  -6   1   2       21.00       20.27      2.15 o 
  -5   1   2       21.98       27.35      3.12 o 
  -4   1   2        2.44        2.69      0.49 o 
  -3   1   2        0.87        1.76      0.52 o 
  -2   1   2       24.34       23.14      0.52 o 
  -1   1   2     3246.04     3190.95     38.13 o 
   0   1   2      967.20      933.48      5.50 o 
   1   1   2     5169.97     4225.27     43.97 o 
   2   1   2       24.81       30.82      0.82 o 
   3   1   2      524.03      590.67      9.79 o 
   4   1   2       17.94       22.04      0.75 o 
   5   1   2       43.28       41.96      1.31 o 
   6   1   2        4.67        5.80      1.65 o 
   7   1   2        0.64        0.86      1.21 o 
  -6   2   2        0.57        3.48      0.79 o 
  -5   2   2        0.55       -0.33      0.49 o 
  -4   2   2        6.89        6.65      0.48 o 
  -3   2   2       25.23       27.21      2.22 o 
  -2   2   2      147.58      167.72     17.08 o 
  -1   2   2      193.00      208.18      3.39 o 
   0   2   2       47.48       43.42      1.18 o 
   1   2   2       68.32       69.64      2.16 o 
   2   2   2      195.81      214.07      5.87 o 
   3   2   2       23.13       28.00      1.54 o 
   4   2   2       30.24       33.03      0.97 o 
   5   2   2        9.43        6.52      0.53 o 
   6   2   2       26.67       24.70      1.17 o 
   7   2   2        1.52        3.66      1.44 o 
  -6   3   2        3.90        4.22      1.00 o 
  -5   3   2       15.95       17.15      3.12 o 
  -4   3   2        1.56        1.04      0.24 o 
  -3   3   2        2.78        3.92      0.59 o 
  -2   3   2       33.44       32.29      2.90 o 
  -1   3   2      164.28      151.19      3.97 o 
   0   3   2      427.75      426.14      5.04 o 
   1   3   2       32.29       27.46      0.58 o 
   2   3   2       33.35       32.66      0.63 o 
   3   3   2      152.16      161.98      2.99 o 
   4   3   2        2.71        1.65      0.34 o 
   5   3   2       13.06       11.34      0.60 o 
   6   3   2        7.84       10.37      1.04 o 
   7   3   2        0.05        0.62      0.91 o 
  -6   4   2        0.03        0.51      0.94 o 
  -5   4   2       38.74       47.71      4.52 o 
  -4   4   2       39.91       41.71      3.81 o 
  -3   4   2        9.21       10.36      0.70 o 
  -2   4   2       83.09       85.96      7.61 o 
  -1   4   2       18.45       21.15      0.45 o 
   0   4   2       91.90       84.13      2.27 o 
   1   4   2      244.04      227.86      6.98 o 
   2   4   2      122.09      140.81      7.33 o 
   3   4   2       19.38       22.38      0.95 o 
   4   4   2       63.68       70.74      1.75 o 
   5   4   2        3.18        3.27      0.39 o 
   6   4   2        1.04        0.99      0.56 o 
  -5   5   2        0.38        2.15      0.85 o 
  -4   5   2       14.07       14.18      1.53 o 
  -3   5   2       62.07       75.96     13.15 o 
  -2   5   2       11.43       13.15      1.44 o 
  -1   5   2      121.89      109.07      3.75 o 
   0   5   2     1049.47     1067.65     15.99 o 
   1   5   2       15.48       18.75      0.72 o 
   2   5   2       66.55       76.80      1.43 o 
   3   5   2       33.88       32.07      1.27 o 
   4   5   2        3.82        3.05      0.34 o 
   5   5   2       63.38       63.33      3.29 o 
   6   5   2        0.34        0.05      0.98 o 
  -5   6   2       36.21       41.38      4.44 o 
  -4   6   2       21.38       27.02      2.19 o 
  -3   6   2       26.99       28.26      5.53 o 
  -2   6   2       32.14       29.52      0.74 o 
  -1   6   2      190.77      179.69      3.19 o 
   0   6   2       60.45       60.29      1.23 o 
   1   6   2        1.20       -0.14      0.15 o 
   2   6   2      245.24      240.25      4.25 o 
   3   6   2        0.92        1.07      0.40 o 
   4   6   2       14.60       15.22      0.97 o 
   5   6   2       13.32       13.00      1.39 o 
   6   6   2       29.21       26.59      1.88 o 
  -5   7   2        0.06        0.18      0.57 o 
  -4   7   2       40.71       37.03      2.03 o 
  -3   7   2        9.03        8.55      0.88 o 
  -2   7   2      365.79      358.89     16.18 o 
  -1   7   2       56.33       55.79      1.30 o 
   0   7   2      429.77      425.54      7.80 o 
   1   7   2       19.76       17.83      0.59 o 
   2   7   2       18.44       19.80      0.68 o 
   3   7   2        0.28        0.55      0.38 o 
   4   7   2       23.37       21.44      1.30 o 
   5   7   2       46.24       47.55      2.41 o 
   6   7   2        1.12        0.55      0.64 o 
  -4   8   2        3.00        4.32      1.84 o 
  -3   8   2        0.05        0.01      0.45 o 
  -2   8   2       71.04       65.08      2.39 o 
  -1   8   2        8.33        6.75      0.52 o 
   0   8   2      761.16      701.48     13.78 o 
   1   8   2       37.08       33.11      0.97 o 
   2   8   2       10.13       10.41      0.45 o 
   3   8   2      167.41      166.25      5.24 o 
   4   8   2       93.94       91.11      3.54 o 
   5   8   2        4.48        4.43      0.90 o 
   6   8   2        0.61        2.14      1.38 o 
  -4   9   2       10.39       10.40      1.20 o 
  -3   9   2        9.52       12.57      1.12 o 
  -2   9   2        3.47        2.55      0.55 o 
  -1   9   2       28.16       26.06      0.96 o 
   0   9   2        0.54        0.79      0.56 o 
   1   9   2      304.60      304.54      6.69 o 
   2   9   2        0.13        0.05      0.22 o 
   3   9   2       59.10       60.73      2.58 o 
   4   9   2       10.64        8.92      1.44 o 
   5   9   2        9.25        8.57      1.36 o 
  -3  10   2        9.57       10.52      1.05 o 
  -2  10   2       12.55       12.23      1.07 o 
  -1  10   2       41.95       38.84      1.81 o 
   0  10   2       21.14       23.12      0.96 o 
   1  10   2       34.77       29.39      1.09 o 
   2  10   2        3.32        4.50      0.70 o 
   3  10   2       22.63       23.14      1.46 o 
   4  10   2        0.04       -0.47      0.47 o 
   5  10   2        0.28        1.14      0.92 o 
  -2  11   2       32.97       38.41      2.30 o 
  -1  11   2       36.05       39.75      2.75 o 
   0  11   2        0.26        0.28      0.47 o 
   1  11   2        1.43        4.00      1.48 o 
   2  11   2       31.62       38.86      4.76 o 
   3  11   2        2.75        3.56      0.83 o 
   4  11   2        2.15        2.71      1.18 o 
  -1  12   2        0.09       -0.31      0.91 o 
   0  12   2       25.00       25.90      1.73 o 
   1  12   2        2.24        2.31      1.17 o 
   2  12   2        6.29        6.09      1.52 o 
   3  12   2        4.46        5.66      1.67 o 
   0 -11   3        0.55        0.53      0.90 o 
  -3 -10   3        0.18       -0.17      0.88 o 
  -2 -10   3        0.72        1.74      0.66 o 
  -1 -10   3        2.56        2.29      0.74 o 
   0 -10   3       25.20       28.36      2.60 o 
   1 -10   3        0.19        0.81      0.94 o 
   2 -10   3        0.04        0.32      0.46 o 
  -4  -9   3        7.00        6.48      1.26 o 
  -3  -9   3       10.44        9.54      1.01 o 
  -2  -9   3        1.20        0.55      0.58 o 
  -1  -9   3        0.72       -0.31      0.47 o 
   0  -9   3        6.19        7.22      0.70 o 
   1  -9   3        0.04        0.37      0.54 o 
   2  -9   3        2.77        3.62      0.77 o 
   3  -9   3        0.18        0.09      0.60 o 
  -4  -8   3       11.59        9.84      1.13 o 
  -3  -8   3        1.57        2.25      0.66 o 
  -2  -8   3        1.22        0.70      0.64 o 
  -1  -8   3      110.51      119.46      4.29 o 
   0  -8   3       14.83       11.68      0.61 o 
   1  -8   3       21.77       21.22      1.21 o 
   2  -8   3        5.83        4.04      0.71 o 
   3  -8   3       20.17       20.49      1.49 o 
   4  -8   3        7.28        8.75      1.12 o 
  -5  -7   3        3.95        3.37      0.85 o 
  -4  -7   3        8.28        8.85      1.00 o 
  -3  -7   3       52.17       52.27      2.80 o 
  -2  -7   3       18.01       15.80      1.05 o 
  -1  -7   3       35.56       36.89      1.67 o 
   0  -7   3       11.05       10.10      0.70 o 
   1  -7   3        0.02       -0.15      0.19 o 
   2  -7   3       44.28       41.97      1.92 o 
   3  -7   3       12.93       12.14      1.01 o 
   4  -7   3       16.03       21.66      1.57 o 
  -5  -6   3        0.16        2.61      1.99 o 
  -4  -6   3       26.32       27.23      1.75 o 
  -3  -6   3       50.73       51.27      2.21 o 
  -2  -6   3       37.41       36.27      1.63 o 
  -1  -6   3        0.26        0.37      0.15 o 
   0  -6   3        2.26        2.25      0.26 o 
   1  -6   3       68.29       71.58      1.64 o 
   2  -6   3       14.80       11.79      0.89 o 
   3  -6   3       44.78       44.96      2.05 o 
   4  -6   3       22.57       20.74      1.40 o 
   5  -6   3       19.20       19.51      3.37 o 
  -5  -5   3       17.57       15.52      2.08 o 
  -4  -5   3        2.02        1.68      0.55 o 
  -3  -5   3        1.63        2.94      0.56 o 
  -2  -5   3        0.13       -0.21      0.32 o 
  -1  -5   3      104.26      111.68      1.99 o 
   0  -5   3       38.81       44.60      1.06 o 
   1  -5   3      219.84      239.87      6.64 o 
   2  -5   3       31.08       26.56      1.22 o 
   3  -5   3       21.93       20.16      1.41 o 
   4  -5   3       12.21       12.71      1.22 o 
   5  -5   3       15.00       16.87      1.53 o 
  -6  -4   3        0.12       -0.63      0.65 o 
  -5  -4   3        4.08        3.91      0.76 o 
  -4  -4   3       60.25       57.37      2.46 o 
  -3  -4   3        1.66        3.05      0.76 o 
  -2  -4   3       19.80       27.22      1.15 o 
  -1  -4   3      158.50      149.61      2.41 o 
   0  -4   3      288.65      324.64      5.60 o 
   1  -4   3       96.96       93.01      2.04 o 
   2  -4   3        5.47        4.18      0.50 o 
   3  -4   3      244.15      243.72      7.26 o 
   4  -4   3       11.08       10.82      0.94 o 
   5  -4   3        5.53        6.27      0.91 o 
   6  -4   3        0.10        1.09      0.72 o 
  -6  -3   3        3.88        2.23      0.76 o 
  -5  -3   3        1.35        1.70      0.71 o 
  -4  -3   3       22.88       23.73      1.38 o 
  -3  -3   3       53.95       50.67      1.73 o 
  -2  -3   3      147.57      161.97      4.14 o 
  -1  -3   3       62.50       52.81      0.91 o 
   0  -3   3      388.23      444.60      6.94 o 
   1  -3   3      172.22      170.61      2.81 o 
   2  -3   3      132.19      129.39      4.29 o 
   3  -3   3        0.15        0.89      0.37 o 
   4  -3   3      428.16      442.21     14.29 o 
   5  -3   3        4.76        4.42      0.76 o 
   6  -3   3        0.09        0.75      0.64 o 
  -6  -2   3        0.58       -0.24      0.58 o 
  -5  -2   3        0.07        0.23      0.49 o 
  -4  -2   3      112.59      114.58      6.10 o 
  -3  -2   3        5.82        4.83      0.36 o 
  -2  -2   3      170.64      168.92      2.31 o 
  -1  -2   3      256.76      229.51      4.17 o 
   0  -2   3       36.96       30.64      1.24 o 
   1  -2   3        0.75        1.81      0.24 o 
   2  -2   3        0.72        1.21      0.14 o 
   3  -2   3       18.31       18.84      0.70 o 
   4  -2   3       50.44       45.84      1.91 o 
   5  -2   3       97.17       91.53      3.83 o 
   6  -2   3       18.15       18.68      1.62 o 
  -6  -1   3        7.60        8.83      1.11 o 
  -5  -1   3        0.83       -0.30      0.98 o 
  -4  -1   3      111.37      116.36      7.87 o 
  -3  -1   3       37.02       34.52      0.82 o 
  -2  -1   3       43.62       49.34      3.66 o 
  -1  -1   3       27.49       38.07      0.68 o 
   0  -1   3       31.88       32.74      1.68 o 
   1  -1   3      254.17      253.67      4.53 o 
   2  -1   3      168.82      166.03      4.58 o 
   3  -1   3      413.40      403.59      6.47 o 
   4  -1   3        6.43        6.23      0.79 o 
   5  -1   3        0.18       -0.21      0.42 o 
   6  -1   3        0.28        0.92      0.66 o 
  -6   0   3       10.62       12.85      1.80 o 
  -5   0   3        7.28        7.31      0.87 o 
  -4   0   3        1.78        2.57      1.01 o 
  -3   0   3       46.74       47.58      1.55 o 
  -2   0   3      326.24      335.98      9.75 o 
  -1   0   3      111.30      102.18      1.91 o 
   0   0   3      267.73      255.19      3.01 o 
   1   0   3     1616.57     1497.33     35.35 o 
   2   0   3       25.24       36.13      0.69 o 
   3   0   3      124.31      136.65      2.42 o 
   4   0   3      263.20      268.10      5.33 o 
   5   0   3       13.43       14.62      0.63 o 
   6   0   3       12.97       13.55      2.10 o 
  -6   1   3        6.53        7.49      1.66 o 
  -5   1   3        0.19        0.81      0.31 o 
  -4   1   3        2.60        2.37      0.32 o 
  -3   1   3        3.72        2.93      0.35 o 
  -2   1   3      223.94      233.37      7.44 o 
  -1   1   3     1835.29     1980.95     26.55 o 
   0   1   3      457.10      431.31      5.85 o 
   1   1   3     1362.10     1360.06     14.47 o 
   2   1   3      424.43      366.08     33.23 o 
   3   1   3       59.27       63.85      1.85 o 
   4   1   3      134.76      125.47      2.72 o 
   5   1   3       33.31       35.21      1.17 o 
   6   1   3       84.68       84.81      3.87 o 
   7   1   3        0.38       -0.28      0.84 o 
  -6   2   3        0.33        0.58      1.10 o 
  -5   2   3        4.79        5.67      1.05 o 
  -4   2   3       37.88       34.77      1.30 o 
  -3   2   3        1.34        0.77      0.40 o 
  -2   2   3       87.14       93.43      1.74 o 
  -1   2   3      200.13      187.08      2.67 o 
   0   2   3       25.13       26.23      0.35 o 
   1   2   3      243.96      227.08      4.94 o 
   2   2   3      854.54      849.14     15.60 o 
   3   2   3       19.22       23.21      0.65 o 
   4   2   3        2.17        2.16      0.58 o 
   5   2   3        1.07        1.84      0.36 o 
   6   2   3        2.50        2.83      0.49 o 
   7   2   3        0.00       -1.12      1.22 o 
  -6   3   3       11.29        8.21      1.62 o 
  -5   3   3        5.46        5.08      1.10 o 
  -4   3   3        2.21        3.23      0.50 o 
  -3   3   3      246.57      251.15      5.14 o 
  -2   3   3       21.89       20.94      0.78 o 
  -1   3   3       35.66       38.70      0.78 o 
   0   3   3        0.36        1.45      0.10 o 
   1   3   3       23.97       25.91      0.75 o 
   2   3   3      459.59      472.63     10.97 o 
   3   3   3        0.03        0.04      0.27 o 
   4   3   3      168.58      179.50      3.92 o 
   5   3   3        6.01        6.00      0.56 o 
   6   3   3        4.41        4.95      0.57 o 
   7   3   3        4.17        4.73      1.26 o 
  -5   4   3       26.25       30.12      1.92 o 
  -4   4   3        5.82        6.60      0.76 o 
  -3   4   3       57.89       58.71      2.23 o 
  -2   4   3      207.19      221.32      4.00 o 
  -1   4   3       96.13      109.34      1.87 o 
   0   4   3       82.95       84.33      1.31 o 
   1   4   3      177.37      196.11      5.98 o 
   2   4   3       15.63       17.79      1.67 o 
   3   4   3        5.11        5.07      0.50 o 
   4   4   3        7.08        7.62      0.47 o 
   5   4   3      146.42      151.84      4.11 o 
   6   4   3        2.32        4.10      0.79 o 
  -5   5   3        7.47        9.38      1.10 o 
  -4   5   3        1.73        0.66      0.88 o 
  -3   5   3       15.41       13.08      0.56 o 
  -2   5   3      200.42      204.61      3.90 o 
  -1   5   3        0.05        0.04      0.12 o 
   0   5   3      102.77      111.39      3.05 o 
   1   5   3      889.01      942.78     18.17 o 
   2   5   3        0.70        3.33      0.31 o 
   3   5   3        1.67        1.69      0.26 o 
   4   5   3       12.23        9.33      0.49 o 
   5   5   3       98.96      105.01      2.99 o 
   6   5   3       24.05       20.21      1.45 o 
  -5   6   3        0.97        1.34      0.63 o 
  -4   6   3        2.03        1.48      0.56 o 
  -3   6   3        4.82        6.61      1.28 o 
  -2   6   3       50.76       45.87      1.16 o 
  -1   6   3       38.59       36.17      1.12 o 
   0   6   3       19.62       19.92      0.59 o 
   1   6   3       10.33       11.70      0.72 o 
   2   6   3       59.59       64.15      2.36 o 
   3   6   3       28.90       25.80      0.89 o 
   4   6   3        0.01        0.52      0.31 o 
   5   6   3        0.68        2.22      0.62 o 
   6   6   3        0.58        0.69      0.61 o 
  -4   7   3       39.59       39.53      2.09 o 
  -3   7   3       26.14       27.92      1.53 o 
  -2   7   3       52.82       49.42      1.29 o 
  -1   7   3        1.46        1.32      0.54 o 
   0   7   3       40.11       48.93      1.17 o 
   1   7   3       16.05       12.31      0.99 o 
   2   7   3      162.24      170.56      3.37 o 
   3   7   3       57.70       67.56      1.75 o 
   4   7   3        4.11        5.34      0.46 o 
   5   7   3       11.96       13.68      1.85 o 
   6   7   3        0.34        2.80      1.93 o 
  -4   8   3        1.15        1.33      0.71 o 
  -3   8   3       11.01       10.61      0.97 o 
  -2   8   3        2.42        3.43      0.60 o 
  -1   8   3      186.12      192.97      7.67 o 
   0   8   3       11.73       12.36      0.60 o 
   1   8   3       57.34       56.54      1.46 o 
   2   8   3        7.83        9.27      0.73 o 
   3   8   3      128.00      116.26      2.81 o 
   4   8   3        4.10        3.65      1.06 o 
   5   8   3        0.75        0.39      0.52 o 
   6   8   3        0.46        1.16      0.76 o 
  -3   9   3       11.26       11.00      1.30 o 
  -2   9   3       21.25       20.88      1.39 o 
  -1   9   3        8.79        8.48      0.61 o 
   0   9   3      143.29      134.24      3.27 o 
   1   9   3        1.72        2.64      0.39 o 
   2   9   3       37.15       35.18      1.11 o 
   3   9   3        0.15       -0.30      0.33 o 
   4   9   3       27.15       24.01      1.54 o 
   5   9   3        1.27        1.53      1.28 o 
  -3  10   3       20.99       21.51      1.58 o 
  -2  10   3        3.81        4.15      0.96 o 
  -1  10   3        1.81        0.74      0.46 o 
   0  10   3        0.53        0.42      0.32 o 
   1  10   3       15.45       11.95      1.41 o 
   2  10   3       18.29       21.61      0.89 o 
   3  10   3        8.51        9.03      1.01 o 
   4  10   3        0.15        1.01      0.62 o 
   5  10   3        0.85        2.24      1.67 o 
  -2  11   3        8.19        8.42      0.96 o 
  -1  11   3        3.44        4.72      1.25 o 
   0  11   3        0.28        0.52      0.35 o 
   1  11   3        5.46        6.73      0.64 o 
   2  11   3        0.03        0.37      0.67 o 
   3  11   3       10.40       11.91      1.19 o 
   4  11   3        0.08        0.23      0.57 o 
  -1  12   3       29.47       37.01      2.13 o 
   0  12   3       13.79       13.26      1.11 o 
   1  12   3        0.00        0.86      0.62 o 
   2  12   3        2.05        3.03      0.80 o 
   3  12   3        1.11        1.12      0.65 o 
  -2 -10   4        1.51        0.54      0.70 o 
  -1 -10   4        0.14       -0.06      0.82 o 
   0 -10   4       12.36       11.33      1.52 o 
   1 -10   4        0.19       -0.31      0.68 o 
  -3  -9   4       26.19       27.86      2.09 o 
  -2  -9   4        8.56        9.05      1.13 o 
  -1  -9   4        5.58        4.87      0.91 o 
   0  -9   4        0.82        1.18      0.71 o 
   1  -9   4        7.95        7.14      1.24 o 
   2  -9   4       33.81       31.90      1.84 o 
  -4  -8   4       23.97       21.54      1.67 o 
  -3  -8   4       89.83       88.62      4.10 o 
  -2  -8   4        1.85        2.22      0.69 o 
  -1  -8   4       29.00       32.98      1.75 o 
   0  -8   4       20.08       18.16      0.83 o 
   1  -8   4       56.11       50.52      2.15 o 
   2  -8   4        9.87        9.76      1.34 o 
   3  -8   4        0.09        0.13      0.48 o 
  -4  -7   4        1.58        0.91      0.60 o 
  -3  -7   4       23.94       26.53      1.62 o 
  -2  -7   4       38.00       36.94      2.27 o 
  -1  -7   4        5.70        7.17      0.76 o 
   0  -7   4       83.90       83.11      2.20 o 
   1  -7   4       76.80       64.78      2.69 o 
   2  -7   4       88.53       88.55      4.00 o 
   3  -7   4        0.43        0.84      0.51 o 
   4  -7   4        2.56        4.76      1.28 o 
  -5  -6   4        2.52        3.19      1.73 o 
  -4  -6   4        7.76        6.42      0.80 o 
  -3  -6   4       27.12       27.41      2.18 o 
  -2  -6   4        0.91        0.61      0.41 o 
  -1  -6   4        2.06        2.36      0.43 o 
   0  -6   4      236.75      235.64      5.09 o 
   1  -6   4       33.42       29.35      0.91 o 
   2  -6   4       32.27       26.65      1.33 o 
   3  -6   4        6.43        3.57      0.86 o 
   4  -6   4        0.16        0.06      0.42 o 
   5  -6   4        0.32       -0.60      0.87 o 
  -5  -5   4        0.29        1.02      0.94 o 
  -4  -5   4        1.22        1.70      0.54 o 
  -3  -5   4        4.32        3.80      0.64 o 
  -2  -5   4       19.46       14.03      1.87 o 
  -1  -5   4       10.05        9.51      0.76 o 
   0  -5   4       35.05       36.66      1.02 o 
   1  -5   4        2.09        1.55      0.33 o 
   2  -5   4       39.33       37.13      1.69 o 
   3  -5   4        5.11        5.44      0.94 o 
   4  -5   4       36.98       36.33      2.02 o 
   5  -5   4       15.59       14.70      1.49 o 
  -5  -4   4        1.44        1.16      0.65 o 
  -4  -4   4        0.00        1.24      0.93 o 
  -3  -4   4        5.41        5.09      0.59 o 
  -2  -4   4      116.04      102.14      3.35 o 
  -1  -4   4        9.27        8.16      0.73 o 
   0  -4   4        0.01        1.51      0.60 o 
   1  -4   4        7.48        8.96      0.58 o 
   2  -4   4      223.83      212.53      3.98 o 
   3  -4   4       38.48       37.91      1.63 o 
   4  -4   4        2.09        2.19      0.52 o 
   5  -4   4        0.93        1.76      1.75 o 
  -5  -3   4       10.51       10.14      1.07 o 
  -4  -3   4        1.84        3.45      1.01 o 
  -3  -3   4        4.90        6.32      0.64 o 
  -2  -3   4        2.04        2.18      0.72 o 
  -1  -3   4       67.45       69.78      2.65 o 
   0  -3   4       15.17       14.20      0.81 o 
   1  -3   4       62.67       68.87      1.83 o 
   2  -3   4       19.23       16.91      0.48 o 
   3  -3   4       69.45       67.91      2.47 o 
   4  -3   4       13.50       13.47      1.47 o 
   5  -3   4       11.10       13.10      1.19 o 
   6  -3   4        0.56        0.57      0.71 o 
  -6  -2   4        4.34        5.59      1.11 o 
  -5  -2   4        1.44        1.32      0.64 o 
  -4  -2   4       17.98       20.99      1.36 o 
  -3  -2   4        0.55        1.56      0.48 o 
  -2  -2   4      101.03       91.80      1.60 o 
  -1  -2   4       20.77       19.76      0.49 o 
   0  -2   4      268.77      266.29      5.58 o 
   1  -2   4        0.55        1.02      0.35 o 
   2  -2   4       13.45       13.43      0.60 o 
   3  -2   4        0.86        0.71      0.15 o 
   4  -2   4       35.93       34.13      1.65 o 
   5  -2   4        0.43        1.80      0.66 o 
   6  -2   4       11.25       12.19      1.35 o 
  -6  -1   4        0.65       -0.65      1.01 o 
  -5  -1   4        1.40        2.93      0.74 o 
  -4  -1   4        0.41        4.74      2.95 o 
  -3  -1   4       43.51       51.34      3.36 o 
  -2  -1   4      228.46      233.31      3.79 o 
  -1  -1   4      374.47      385.01      6.55 o 
   0  -1   4       13.81       17.09      0.58 o 
   1  -1   4      378.61      385.82      5.81 o 
   2  -1   4       23.25       33.74      0.89 o 
   3  -1   4       82.65       87.00      2.26 o 
   4  -1   4       13.73       11.27      0.89 o 
   5  -1   4       21.03       19.41      1.37 o 
   6  -1   4        0.68        0.89      0.66 o 
  -6   0   4       23.34       21.93      2.50 o 
  -5   0   4        1.50        2.05      1.79 o 
  -4   0   4        3.82        2.83      0.73 o 
  -3   0   4      268.23      279.79      5.72 o 
  -2   0   4     2165.48     1982.39     32.98 o 
  -1   0   4      244.51      248.12      4.76 o 
   0   0   4      410.36      392.19      5.25 o 
   1   0   4        1.23        0.96      0.14 o 
   2   0   4     1534.78     1689.77     26.31 o 
   3   0   4       10.23        7.00      0.33 o 
   4   0   4       45.71       46.43      2.00 o 
   5   0   4       90.89       91.58      4.74 o 
   6   0   4        6.95        5.07      0.94 o 
  -6   1   4        2.44        1.49      1.17 o 
  -5   1   4        7.94        8.05      0.74 o 
  -4   1   4        1.11        0.64      0.29 o 
  -3   1   4        0.56        1.57      0.52 o 
  -2   1   4      167.30      166.67      3.10 o 
  -1   1   4        4.81        6.33      0.30 o 
   0   1   4        0.27        0.37      0.09 o 
   1   1   4        1.79        3.05      0.13 o 
   2   1   4        0.01        1.24      0.20 o 
   3   1   4       60.00       65.17      1.38 o 
   4   1   4       11.32       13.32      0.59 o 
   5   1   4        4.20        4.18      0.41 o 
   6   1   4        0.11        1.21      0.57 o 
  -6   2   4        0.24        0.23      1.02 o 
  -5   2   4        3.49        3.01      0.47 o 
  -4   2   4        4.24        4.49      0.48 o 
  -3   2   4        3.33        2.98      0.34 o 
  -2   2   4       88.67       95.71      1.97 o 
  -1   2   4       95.18      104.00      1.75 o 
   0   2   4     1103.07     1011.49     13.49 o 
   1   2   4      523.81      495.47      6.85 o 
   2   2   4      518.86      577.99     14.53 o 
   3   2   4       77.11       92.66      2.69 o 
   4   2   4        0.37        1.61      0.34 o 
   5   2   4        5.32        6.30      0.61 o 
   6   2   4        2.04        2.42      0.48 o 
  -5   3   4        3.19        2.79      0.69 o 
  -4   3   4        0.23        0.45      0.46 o 
  -3   3   4        3.35        4.90      0.54 o 
  -2   3   4       77.20       82.70      2.36 o 
  -1   3   4       52.51       53.82      1.02 o 
   0   3   4      135.55      134.16      2.51 o 
   1   3   4      184.99      188.18      7.76 o 
   2   3   4       59.38       64.18      1.49 o 
   3   3   4       86.21       88.43      3.69 o 
   4   3   4        8.72        9.86      1.21 o 
   5   3   4        0.02        0.02      0.26 o 
   6   3   4        3.42        8.00      2.98 o 
  -5   4   4        0.03        0.78      0.55 o 
  -4   4   4        0.39        0.16      0.29 o 
  -3   4   4       33.11       31.26      1.23 o 
  -2   4   4       13.37       15.47      0.54 o 
  -1   4   4      123.75      125.30      2.67 o 
   0   4   4       60.61       60.48      1.00 o 
   1   4   4       38.83       43.01      0.68 o 
   2   4   4       20.10       22.93      0.53 o 
   3   4   4       18.92       18.38      0.61 o 
   4   4   4       54.53       54.40      1.58 o 
   5   4   4        8.94       10.24      0.92 o 
   6   4   4        0.19        0.91      0.83 o 
  -5   5   4        0.10        0.36      1.06 o 
  -4   5   4       25.57       27.73      2.21 o 
  -3   5   4       25.53       22.92      0.84 o 
  -2   5   4        3.43        4.13      1.77 o 
  -1   5   4      343.83      350.71      6.18 o 
   0   5   4      414.81      445.04      7.03 o 
   1   5   4        2.35        3.81      0.20 o 
   2   5   4       82.36       88.63      1.62 o 
   3   5   4       35.06       32.98      0.97 o 
   4   5   4      113.04      114.41      4.18 o 
   5   5   4        0.73        0.64      0.37 o 
   6   5   4        6.83        7.73      0.88 o 
  -5   6   4       25.79       28.65      2.08 o 
  -4   6   4        0.35       -0.44      0.52 o 
  -3   6   4        0.21        0.04      0.37 o 
  -2   6   4        8.01        7.96      0.42 o 
  -1   6   4        9.69       11.01      0.48 o 
   0   6   4      150.48      149.73      2.82 o 
   1   6   4      567.07      564.59     12.44 o 
   2   6   4       28.84       28.03      1.10 o 
   3   6   4       36.77       35.45      1.68 o 
   4   6   4       22.84       20.25      1.55 o 
   5   6   4       38.08       36.64      1.29 o 
   6   6   4        8.37        8.43      0.98 o 
  -4   7   4        7.27        7.79      0.94 o 
  -3   7   4       20.86       24.61      1.35 o 
  -2   7   4      254.42      254.36      5.71 o 
  -1   7   4       45.00       40.57      2.79 o 
   0   7   4       20.43       21.65      0.69 o 
   1   7   4       79.77       88.81      4.79 o 
   2   7   4      142.01      134.69      3.65 o 
   3   7   4       76.98       67.05      2.22 o 
   4   7   4       35.68       31.73      1.44 o 
   5   7   4        2.51        5.28      0.91 o 
   6   7   4        0.00        0.12      0.56 o 
  -4   8   4       13.04       12.34      1.36 o 
  -3   8   4        0.12        0.69      0.48 o 
  -2   8   4        2.57        4.05      1.15 o 
  -1   8   4      747.32      710.77     20.98 o 
   0   8   4      211.73      201.45      4.39 o 
   1   8   4        7.52        8.26      0.45 o 
   2   8   4        8.34        7.03      0.47 o 
   3   8   4       83.36       73.48      2.30 o 
   4   8   4        0.91        0.68      0.31 o 
   5   8   4        1.69        1.76      0.61 o 
   6   8   4        9.65       12.13      1.46 o 
  -3   9   4       32.07       31.32      1.96 o 
  -2   9   4       30.55       29.80      1.53 o 
  -1   9   4        0.37        0.73      0.55 o 
   0   9   4       50.19       61.10      1.77 o 
   1   9   4        0.01        0.06      0.21 o 
   2   9   4        1.36        2.28      0.37 o 
   3   9   4       21.83       20.01      1.31 o 
   4   9   4        1.20        1.90      0.53 o 
   5   9   4       10.64       12.23      1.26 o 
  -3  10   4        1.75        1.45      0.65 o 
  -2  10   4       16.58       17.99      1.26 o 
  -1  10   4        5.70        6.32      0.75 o 
   0  10   4        4.41        5.44      0.56 o 
   1  10   4        0.20        0.74      0.72 o 
   2  10   4        1.55        2.75      0.43 o 
   3  10   4        0.01        0.03      0.45 o 
   4  10   4       25.24       25.08      1.84 o 
   5  10   4        0.98       -0.31      0.89 o 
  -2  11   4       10.91       10.17      1.20 o 
  -1  11   4        0.04       -0.01      0.44 o 
   0  11   4       26.19       25.12      1.19 o 
   1  11   4       20.61       27.20      1.67 o 
   2  11   4        0.51        1.75      0.45 o 
   3  11   4        0.97        1.73      1.01 o 
   4  11   4       14.73       14.95      2.16 o 
  -1  12   4       15.29       18.05      2.30 o 
   0  12   4        3.22        2.87      0.74 o 
   1  12   4       11.07       12.17      1.37 o 
   2  12   4        0.59        0.14      0.64 o 
   3  12   4        8.46       11.39      1.85 o 
  -2  -9   5        3.88        4.30      0.97 o 
  -1  -9   5        7.40        8.61      1.05 o 
   0  -9   5        6.35        1.82      0.60 o 
   1  -9   5        0.97        1.17      0.97 o 
   2  -9   5        2.87        3.57      0.87 o 
  -3  -8   5        0.27       -0.19      0.62 o 
  -2  -8   5        3.95        5.99      0.98 o 
  -1  -8   5       14.65       14.81      1.31 o 
   0  -8   5        8.77        8.71      1.29 o 
   1  -8   5        7.57        8.25      1.32 o 
   2  -8   5        0.00        0.29      0.49 o 
   3  -8   5        8.13       10.80      1.21 o 
  -4  -7   5        5.32        6.28      1.05 o 
  -3  -7   5        0.13        1.42      1.55 o 
  -2  -7   5        4.29        7.31      1.64 o 
  -1  -7   5        8.82        8.44      0.95 o 
   0  -7   5       48.50       50.59      1.76 o 
   1  -7   5        1.90        1.64      0.40 o 
   2  -7   5        1.18        2.19      0.84 o 
   3  -7   5       24.63       34.53      2.30 o 
   4  -7   5       17.05       17.66      1.55 o 
  -4  -6   5        0.01        0.45      0.64 o 
  -3  -6   5        0.01       -0.37      0.53 o 
  -2  -6   5       31.03       34.60      2.56 o 
  -1  -6   5       33.47       33.39      1.60 o 
   0  -6   5       16.02       15.11      0.68 o 
   1  -6   5        0.42        0.22      0.25 o 
   2  -6   5        6.15        6.98      0.80 o 
   3  -6   5       14.64       15.13      1.26 o 
   4  -6   5       12.35       13.48      1.26 o 
  -5  -5   5        2.99        3.30      0.97 o 
  -4  -5   5        7.11        6.78      0.98 o 
  -3  -5   5       25.59       25.87      1.71 o 
  -2  -5   5       93.46       96.51      3.53 o 
  -1  -5   5        0.73        1.34      1.09 o 
   0  -5   5       18.19       15.91      0.68 o 
   1  -5   5       53.45       44.67      5.12 o 
   2  -5   5       51.72       53.33      2.25 o 
   3  -5   5       29.64       29.33      2.24 o 
   4  -5   5        1.32        2.04      0.68 o 
   5  -5   5       36.32       37.06      2.46 o 
  -5  -4   5        9.04       11.34      1.27 o 
  -4  -4   5        0.12       -0.49      0.49 o 
  -3  -4   5       21.63       20.73      1.62 o 
  -2  -4   5       22.50       21.36      1.05 o 
  -1  -4   5      120.72      128.82      2.72 o 
   0  -4   5        6.33        5.60      0.41 o 
   1  -4   5       12.92       14.32      0.73 o 
   2  -4   5       73.60       65.82      2.51 o 
   3  -4   5        0.98        3.72      1.50 o 
   4  -4   5       24.91       27.97      2.44 o 
   5  -4   5        0.01        1.29      1.68 o 
  -5  -3   5        1.61       -0.53      1.21 o 
  -4  -3   5        3.32        3.29      0.68 o 
  -3  -3   5        4.88        6.33      0.69 o 
  -2  -3   5       10.67        9.08      1.50 o 
  -1  -3   5      212.80      228.20      4.38 o 
   0  -3   5       47.76       48.57      1.39 o 
   1  -3   5      151.76      152.94      3.16 o 
   2  -3   5       29.93       30.45      0.86 o 
   3  -3   5      534.41      549.80     16.42 o 
   4  -3   5       15.77       16.18      1.12 o 
   5  -3   5        2.80        3.07      0.74 o 
   6  -3   5       12.91       13.87      1.46 o 
  -5  -2   5        3.39        4.20      0.91 o 
  -4  -2   5       10.92        9.78      1.48 o 
  -3  -2   5        0.53        0.21      0.38 o 
  -2  -2   5       46.23       42.60      1.03 o 
  -1  -2   5       34.05       35.29      1.63 o 
   0  -2   5        8.42        7.80      0.56 o 
   1  -2   5        5.94        4.99      0.84 o 
   2  -2   5       57.14       56.87      2.03 o 
   3  -2   5      113.61      107.75      2.28 o 
   4  -2   5      155.79      156.62      5.48 o 
   5  -2   5       76.83       78.66      3.58 o 
   6  -2   5        0.01        0.23      0.83 o 
  -5  -1   5        0.02        1.60      1.17 o 
  -4  -1   5        3.66        3.26      0.60 o 
  -3  -1   5      120.81      104.41      4.02 o 
  -2  -1   5        5.56        7.66      0.36 o 
  -1  -1   5      173.47      168.43      2.99 o 
   0  -1   5        0.18        0.22      0.15 o 
   1  -1   5      134.22      128.48      2.34 o 
   2  -1   5      309.29      286.93      5.22 o 
   3  -1   5        0.23        0.49      0.40 o 
   4  -1   5       15.56       14.98      1.87 o 
   5  -1   5        1.12        1.05      0.49 o 
   6  -1   5        3.04        1.88      1.06 o 
  -5   0   5       18.56       17.37      1.48 o 
  -4   0   5        0.36        0.64      0.66 o 
  -3   0   5      331.72      339.55     14.14 o 
  -2   0   5       19.19       21.36      1.68 o 
  -1   0   5        4.20        5.93      0.44 o 
   0   0   5       70.16       84.88      3.53 o 
   1   0   5      173.62      180.12      3.41 o 
   2   0   5       24.22       25.83      0.88 o 
   3   0   5      218.94      231.81      5.55 o 
   4   0   5      177.42      165.20      3.61 o 
   5   0   5       36.88       35.60      1.83 o 
   6   0   5        0.01        0.48      1.08 o 
  -5   1   5       14.22       15.06      1.31 o 
  -4   1   5        3.33        1.95      0.86 o 
  -3   1   5       16.72       17.27      0.89 o 
  -2   1   5      125.18      126.68      4.92 o 
  -1   1   5        0.21        0.72      0.24 o 
   0   1   5       15.68       15.45      0.65 o 
   1   1   5       15.36       19.62      0.60 o 
   2   1   5      118.47      114.41      3.73 o 
   3   1   5       38.06       37.01      0.94 o 
   4   1   5        2.93        2.48      0.33 o 
   5   1   5      113.20      108.68      3.00 o 
   6   1   5        1.29        1.17      0.61 o 
  -5   2   5       11.43       10.80      0.82 o 
  -4   2   5        0.52        2.78      0.44 o 
  -3   2   5        0.03        0.03      0.29 o 
  -2   2   5       28.69       37.71      1.04 o 
  -1   2   5       84.49       89.43      1.65 o 
   0   2   5       64.53       67.11      2.09 o 
   1   2   5        3.64        5.03      0.37 o 
   2   2   5      442.82      473.70      6.99 o 
   3   2   5       27.90       25.70      0.90 o 
   4   2   5        2.07        2.37      0.33 o 
   5   2   5        0.00        0.22      0.46 o 
   6   2   5       10.88       12.47      1.25 o 
  -5   3   5        9.23        8.66      1.00 o 
  -4   3   5       18.07       14.39      1.22 o 
  -3   3   5        1.54        3.86      0.62 o 
  -2   3   5       33.70       32.23      0.92 o 
  -1   3   5       91.05       92.22      3.16 o 
   0   3   5      155.81      152.23      1.88 o 
   1   3   5       10.62       13.67      0.61 o 
   2   3   5       28.17       22.33      0.71 o 
   3   3   5      244.82      248.71      5.94 o 
   4   3   5       48.72       44.62      2.18 o 
   5   3   5       22.46       26.96      2.26 o 
   6   3   5        7.88        7.74      0.77 o 
  -5   4   5        0.03       -0.33      0.50 o 
  -4   4   5       75.95       67.12      2.13 o 
  -3   4   5       53.79       44.20      1.39 o 
  -2   4   5       13.06       14.70      0.61 o 
  -1   4   5        0.14        0.10      0.15 o 
   0   4   5      131.69      137.51      1.97 o 
   1   4   5       48.02       49.66      3.27 o 
   2   4   5       17.30       14.07      0.55 o 
   3   4   5       50.44       44.87      1.81 o 
   4   4   5       75.57       65.28      1.92 o 
   5   4   5        4.82        4.06      0.52 o 
   6   4   5        2.62        2.72      0.55 o 
  -5   5   5        4.08        3.11      0.69 o 
  -4   5   5        0.30        0.21      0.58 o 
  -3   5   5       33.77       35.38      2.79 o 
  -2   5   5       10.05       11.25      0.57 o 
  -1   5   5       13.71       14.04      0.51 o 
   0   5   5      181.72      200.84      8.81 o 
   1   5   5      119.08      130.36      2.24 o 
   2   5   5        1.90        1.89      0.34 o 
   3   5   5        5.15        7.24      0.74 o 
   4   5   5      355.30      389.09     13.55 o 
   5   5   5        9.20        8.07      0.67 o 
   6   5   5       14.08       11.93      1.14 o 
  -4   6   5        1.88        4.24      0.79 o 
  -3   6   5        1.56        1.27      0.35 o 
  -2   6   5        0.38        0.33      0.62 o 
  -1   6   5      215.62      216.65      8.86 o 
   0   6   5        9.28        8.94      0.37 o 
   1   6   5      120.58      113.00      2.29 o 
   2   6   5       19.12       20.63      0.60 o 
   3   6   5        3.10        3.86      0.37 o 
   4   6   5        1.85        2.18      0.52 o 
   5   6   5       23.66       25.41      1.18 o 
   6   6   5       13.01       13.28      1.31 o 
  -4   7   5       15.90       19.49      1.59 o 
  -3   7   5        9.10        9.33      1.00 o 
  -2   7   5       10.41       11.11      0.88 o 
  -1   7   5       97.34       88.39      2.19 o 
   0   7   5       35.65       32.90      0.91 o 
   1   7   5        4.07        2.75      0.41 o 
   2   7   5       44.77       38.80      1.00 o 
   3   7   5       33.09       31.03      2.55 o 
   4   7   5        2.15        2.09      0.39 o 
   5   7   5        8.36        7.39      0.63 o 
   6   7   5        5.87        6.01      0.91 o 
  -4   8   5        4.01        3.54      0.91 o 
  -3   8   5       59.10       59.62      2.71 o 
  -2   8   5      106.85       99.20      3.84 o 
  -1   8   5      153.45      150.24      3.57 o 
   0   8   5       32.11       32.13      1.37 o 
   1   8   5       15.35       16.41      0.67 o 
   2   8   5       93.32       75.51      1.90 o 
   3   8   5        6.76        7.82      1.17 o 
   4   8   5       67.39       69.10      3.51 o 
   5   8   5        4.43        6.35      0.84 o 
   6   8   5       14.22       16.19      1.97 o 
  -3   9   5        4.04        4.39      0.81 o 
  -2   9   5        3.49        2.70      0.64 o 
  -1   9   5        9.18        8.07      0.56 o 
   0   9   5        1.99        2.62      0.37 o 
   1   9   5       10.53        9.63      0.77 o 
   2   9   5       59.93       54.47      2.08 o 
   3   9   5       11.68        9.50      0.59 o 
   4   9   5       76.49       73.77      3.72 o 
   5   9   5        2.18        1.46      0.85 o 
  -2  10   5        5.20        4.65      0.83 o 
  -1  10   5        3.69        3.53      0.65 o 
   0  10   5        0.91        0.90      0.38 o 
   1  10   5        5.19        8.12      0.80 o 
   2  10   5        8.60        8.39      0.58 o 
   3  10   5       24.14       20.54      1.05 o 
   4  10   5        8.16        8.98      1.53 o 
   5  10   5        3.39        3.96      1.11 o 
  -2  11   5        1.90        2.67      1.22 o 
  -1  11   5        0.74        0.20      0.76 o 
   0  11   5        1.43        1.09      0.44 o 
   1  11   5        1.96        3.83      0.55 o 
   2  11   5       39.00       41.02      1.99 o 
   3  11   5       23.45       23.46      2.04 o 
   4  11   5        0.08        0.26      0.88 o 
   0  12   5        0.80        0.16      0.79 o 
   1  12   5        0.07        0.70      0.50 o 
   2  12   5        0.10        0.50      0.81 o 
   3  12   5        0.35        0.19      0.69 o 
   0  -9   6        0.38        0.12      0.76 o 
  -2  -8   6        4.53        6.62      1.31 o 
  -1  -8   6        0.03        0.25      0.54 o 
   0  -8   6        2.09        1.61      0.65 o 
   1  -8   6        3.22        2.52      0.89 o 
   2  -8   6        0.97        0.28      0.83 o 
  -3  -7   6        0.72        1.08      0.69 o 
  -2  -7   6       11.70       12.96      1.24 o 
  -1  -7   6        4.88        6.06      0.84 o 
   0  -7   6       90.59       91.78      6.39 o 
   1  -7   6        1.77        1.98      1.05 o 
   2  -7   6        0.25        2.26      0.77 o 
   3  -7   6        1.62        1.75      0.75 o 
  -4  -6   6        4.76        4.02      0.92 o 
  -3  -6   6       22.25       24.28      1.91 o 
  -2  -6   6        3.71        4.16      0.72 o 
  -1  -6   6        0.26        0.63      0.51 o 
   0  -6   6       26.27       27.00      1.29 o 
   1  -6   6       80.61       85.19      2.58 o 
   2  -6   6        4.71        3.95      0.63 o 
   3  -6   6        0.12        1.04      0.55 o 
   4  -6   6       30.53       30.27      3.12 o 
  -4  -5   6        0.86        0.17      0.63 o 
  -3  -5   6       15.72       15.31      1.24 o 
  -2  -5   6        1.25        0.63      0.47 o 
  -1  -5   6       17.05       16.40      1.04 o 
   0  -5   6       16.68       15.28      0.83 o 
   1  -5   6       59.00       64.83      1.90 o 
   2  -5   6       48.70       45.03      1.52 o 
   3  -5   6       23.82       21.29      1.46 o 
   4  -5   6        4.12        5.31      0.97 o 
  -4  -4   6        1.62        2.65      0.74 o 
  -3  -4   6        2.88        2.33      0.68 o 
  -2  -4   6       33.39       34.38      1.63 o 
  -1  -4   6        4.64        4.36      0.44 o 
   0  -4   6        0.50        0.20      0.41 o 
   1  -4   6      159.35      165.00      3.99 o 
   2  -4   6        3.76        3.76      0.57 o 
   3  -4   6       10.29       10.57      0.98 o 
   4  -4   6       11.34       14.65      1.32 o 
   5  -4   6        7.30        5.15      1.11 o 
  -5  -3   6        1.89        4.13      0.96 o 
  -4  -3   6        2.54        2.73      0.78 o 
  -3  -3   6        0.42        0.45      0.44 o 
  -2  -3   6        4.08        3.24      0.57 o 
  -1  -3   6       27.64       34.66      0.99 o 
   0  -3   6        0.00        0.35      0.24 o 
   1  -3   6       19.67       22.42      0.90 o 
   2  -3   6      294.89      294.15      6.42 o 
   3  -3   6       86.35       86.24      4.57 o 
   4  -3   6        6.08        8.86      0.86 o 
   5  -3   6       21.25       25.99      1.93 o 
  -5  -2   6        0.13        0.55      0.83 o 
  -4  -2   6        0.29        0.47      0.71 o 
  -3  -2   6        2.23        3.89      0.89 o 
  -2  -2   6        0.46        0.13      0.23 o 
  -1  -2   6        1.72        2.69      0.47 o 
   0  -2   6       63.83       62.27      1.49 o 
   1  -2   6       35.71       38.02      1.03 o 
   2  -2   6        0.00        0.49      0.41 o 
   3  -2   6      152.15      147.66      3.29 o 
   4  -2   6       11.18       11.36      0.97 o 
   5  -2   6        0.85       10.69      6.96 o 
   6  -2   6        1.24        0.79      0.69 o 
  -5  -1   6        4.58        5.78      0.89 o 
  -4  -1   6       51.33       48.21      3.59 o 
  -3  -1   6      289.51      288.88     13.75 o 
  -2  -1   6        8.92        9.17      0.60 o 
  -1  -1   6       21.95       25.80      0.97 o 
   0  -1   6      351.02      355.67      6.57 o 
   1  -1   6       12.73        6.06      0.32 o 
   2  -1   6      139.13      154.34      3.21 o 
   3  -1   6       22.80       19.59      0.69 o 
   4  -1   6       79.59       72.77      1.88 o 
   5  -1   6        0.00        0.60      0.51 o 
   6  -1   6        0.26        0.34      0.60 o 
  -5   0   6        9.54       11.29      1.28 o 
  -4   0   6       12.55       12.58      1.12 o 
  -3   0   6      155.96      136.38      5.15 o 
  -2   0   6      207.07      205.75      8.92 o 
  -1   0   6       17.29       16.45      0.55 o 
   0   0   6        0.04        0.06      0.14 o 
   1   0   6      300.51      323.14     11.66 o 
   2   0   6      166.48      159.90      7.07 o 
   3   0   6        0.50        1.08      0.26 o 
   4   0   6       24.20       21.34      1.24 o 
   5   0   6       11.40        9.79      1.12 o 
   6   0   6        1.07        1.12      0.71 o 
  -5   1   6        2.39        3.30      0.77 o 
  -4   1   6       20.92       23.38      1.15 o 
  -3   1   6       77.96       80.88      3.93 o 
  -2   1   6        4.09        4.84      0.61 o 
  -1   1   6       36.37       34.84      2.06 o 
   0   1   6       42.27       42.67      0.93 o 
   1   1   6      395.20      406.95      6.97 o 
   2   1   6      213.75      219.23      6.32 o 
   3   1   6      114.94      130.23      3.77 o 
   4   1   6        0.00        0.10      0.26 o 
   5   1   6       12.96       17.42      0.99 o 
   6   1   6        8.34        8.17      1.10 o 
  -5   2   6        0.00       -0.06      0.62 o 
  -4   2   6        1.84        2.64      0.94 o 
  -3   2   6        2.49        4.07      0.72 o 
  -2   2   6       12.02       15.67      1.13 o 
  -1   2   6        4.46        4.30      0.38 o 
   0   2   6      298.92      300.36      7.21 o 
   1   2   6       18.64       15.81      0.67 o 
   2   2   6       28.09       38.97      0.79 o 
   3   2   6       55.50       54.67      2.85 o 
   4   2   6       37.23       38.04      1.48 o 
   5   2   6        7.52        6.56      0.56 o 
   6   2   6        4.55        4.46      0.92 o 
  -5   3   6        0.40        0.17      0.75 o 
  -4   3   6        0.17       -0.01      0.32 o 
  -3   3   6        5.68        5.22      0.51 o 
  -2   3   6        1.55        1.88      0.53 o 
  -1   3   6       52.03       46.54      1.03 o 
   0   3   6       44.31       33.91      1.40 o 
   1   3   6      283.98      280.01      6.72 o 
   2   3   6       77.59       79.01      3.55 o 
   3   3   6      132.50      131.03      2.71 o 
   4   3   6       17.29       17.20      1.12 o 
   5   3   6        1.72        2.93      0.43 o 
   6   3   6       14.38       13.91      0.98 o 
  -5   4   6        0.14        0.32      0.96 o 
  -4   4   6        1.85        0.74      0.41 o 
  -3   4   6        0.01       -0.16      0.29 o 
  -2   4   6       31.27       32.67      1.01 o 
  -1   4   6        0.70        0.31      0.23 o 
   0   4   6        0.75        1.13      0.35 o 
   1   4   6       13.98       15.30      0.77 o 
   2   4   6       51.73       46.86      1.62 o 
   3   4   6       18.74       18.29      0.86 o 
   4   4   6        9.42        7.05      1.51 o 
   5   4   6        6.28        5.35      0.52 o 
   6   4   6        0.33        0.21      0.39 o 
  -4   5   6        0.36        1.06      0.59 o 
  -3   5   6        6.16        5.50      0.51 o 
  -2   5   6       58.88       57.93      1.67 o 
  -1   5   6       72.52       75.15      1.75 o 
   0   5   6       15.09       14.49      0.74 o 
   1   5   6        0.03       -0.26      0.26 o 
   2   5   6        4.61        5.11      1.15 o 
   3   5   6      292.44      263.16      5.10 o 
   4   5   6        4.85        3.43      0.42 o 
   5   5   6        0.53        0.52      0.37 o 
   6   5   6        0.73        0.21      0.42 o 
  -4   6   6        3.65        2.66      0.75 o 
  -3   6   6        4.32        5.69      0.59 o 
  -2   6   6        0.02       -0.05      0.27 o 
  -1   6   6       26.76       27.64      0.88 o 
   0   6   6       96.03       96.93      1.84 o 
   1   6   6       15.44       18.41      0.83 o 
   2   6   6       18.71       15.84      0.88 o 
   3   6   6       23.49       23.76      0.88 o 
   4   6   6       87.37       82.60      2.45 o 
   5   6   6       13.53       14.42      0.89 o 
   6   6   6        3.02        3.25      1.10 o 
  -4   7   6       11.59       12.91      1.26 o 
  -3   7   6       16.01       14.37      1.07 o 
  -2   7   6      115.90      114.87      3.91 o 
  -1   7   6       89.17       87.41      3.12 o 
   0   7   6        0.52        0.22      0.27 o 
   1   7   6       42.99       33.77      1.29 o 
   2   7   6       78.23       76.66      2.71 o 
   3   7   6       77.70       70.25      5.45 o 
   4   7   6        0.79        1.84      0.44 o 
   5   7   6        0.08       -0.05      0.34 o 
   6   7   6        0.86        2.02      1.10 o 
  -3   8   6       32.17       34.36      1.92 o 
  -2   8   6       87.18       82.74      3.38 o 
  -1   8   6       17.95       17.34      0.81 o 
   0   8   6       23.68       22.16      1.20 o 
   1   8   6       49.97       49.95      1.91 o 
   2   8   6      101.79       86.70      3.05 o 
   3   8   6       35.10       40.42      1.74 o 
   4   8   6        3.33        3.13      0.61 o 
   5   8   6        1.17        1.65      1.01 o 
  -3   9   6        0.08       -1.06      1.06 o 
  -2   9   6       34.01       34.13      1.76 o 
  -1   9   6       56.52       56.85      2.87 o 
   0   9   6        0.97        1.36      0.55 o 
   1   9   6       19.12       15.75      0.97 o 
   2   9   6        5.12        4.21      0.58 o 
   3   9   6       40.58       40.19      2.74 o 
   4   9   6        0.69        0.64      0.46 o 
   5   9   6        0.01        0.41      0.85 o 
  -2  10   6        1.36        2.10      0.89 o 
  -1  10   6        1.32        2.00      1.01 o 
   0  10   6        0.12        0.40      0.50 o 
   1  10   6       17.22       15.21      1.09 o 
   2  10   6        0.25        1.11      0.69 o 
   3  10   6        0.78        3.02      0.64 o 
   4  10   6        0.13        0.04      0.57 o 
   5  10   6        7.01        8.75      1.41 o 
  -1  11   6       15.31       17.22      2.20 o 
   0  11   6        6.91        7.50      1.10 o 
   1  11   6       29.21       33.55      1.85 o 
   2  11   6        2.76        2.78      0.67 o 
   3  11   6        0.02        0.05      0.73 o 
   4  11   6        4.59        5.51      1.20 o 
   0  12   6       15.25       17.16      2.40 o 
   1  12   6        0.72       -0.08      0.46 o 
   2  12   6        4.72        6.87      0.97 o 
  -1  -8   7        0.12        0.94      0.65 o 
   0  -8   7        2.84        3.81      1.18 o 
   1  -8   7        1.37        1.56      1.04 o 
  -2  -7   7        0.13       -0.36      0.59 o 
  -1  -7   7        0.32        0.38      0.53 o 
   0  -7   7        2.47        3.50      0.80 o 
   1  -7   7        7.31        6.87      1.12 o 
   2  -7   7       24.57       28.28      1.99 o 
  -3  -6   7        0.25        0.93      0.62 o 
  -2  -6   7        0.14       -0.21      0.55 o 
  -1  -6   7        0.20        1.75      1.73 o 
   0  -6   7       20.56       21.08      1.93 o 
   1  -6   7       45.11       43.80      1.70 o 
   2  -6   7        6.41        4.88      0.87 o 
   3  -6   7       40.46       46.04      2.71 o 
  -3  -5   7        5.17        3.45      0.78 o 
  -2  -5   7       17.39       18.70      1.41 o 
  -1  -5   7       31.06       26.57      1.40 o 
   0  -5   7        3.01        3.31      0.70 o 
   1  -5   7        0.00        0.43      0.34 o 
   2  -5   7       20.08       22.03      1.38 o 
   3  -5   7        2.83        4.27      0.78 o 
   4  -5   7       25.19       27.97      2.06 o 
  -4  -4   7        0.60       -0.08      0.54 o 
  -3  -4   7        9.82        6.25      2.38 o 
  -2  -4   7        6.39        6.97      1.78 o 
  -1  -4   7        4.40        3.57      0.56 o 
   0  -4   7        1.69        1.60      0.45 o 
   1  -4   7       86.95       92.83      2.56 o 
   2  -4   7        1.15        1.59      0.42 o 
   3  -4   7        0.91        0.68      0.54 o 
   4  -4   7        0.70        0.99      0.58 o 
   5  -4   7        0.40        1.68      0.84 o 
  -4  -3   7        0.03        0.03      0.75 o 
  -3  -3   7        0.03        0.79      0.83 o 
  -2  -3   7       45.24       40.34      1.94 o 
  -1  -3   7        8.57        7.60      0.48 o 
   0  -3   7       41.08       42.16      1.35 o 
   1  -3   7        0.69        1.25      0.38 o 
   2  -3   7      352.99      363.21      8.52 o 
   3  -3   7        1.91        3.51      1.39 o 
   4  -3   7        0.00        0.25      0.43 o 
   5  -3   7        0.13       -0.37      0.56 o 
  -4  -2   7        3.48        2.77      0.74 o 
  -3  -2   7        0.35       -0.49      0.49 o 
  -2  -2   7        2.12        3.45      0.82 o 
  -1  -2   7        0.14        0.21      0.22 o 
   0  -2   7       11.70       13.20      0.62 o 
   1  -2   7       11.08       13.26      0.62 o 
   2  -2   7       66.05       66.49      1.80 o 
   3  -2   7       50.91       50.42      1.48 o 
   4  -2   7       32.23       33.83      5.39 o 
   5  -2   7        1.20        2.70      0.78 o 
  -4  -1   7        0.00        0.68      0.67 o 
  -3  -1   7        2.72        2.36      0.75 o 
  -2  -1   7        2.06        3.25      0.38 o 
  -1  -1   7        0.06        0.35      0.22 o 
   0  -1   7        2.13        2.01      0.28 o 
   1  -1   7      168.01      176.12     14.93 o 
   2  -1   7       12.64       13.84      0.59 o 
   3  -1   7        7.20        8.45      0.51 o 
   4  -1   7       17.13       15.99      1.17 o 
   5  -1   7        0.01        0.61      0.55 o 
   6  -1   7        5.88        6.35      1.31 o 
  -5   0   7        3.96        6.17      1.42 o 
  -4   0   7       15.16       10.05      1.27 o 
  -3   0   7       14.99       15.53      0.82 o 
  -2   0   7       62.03       57.27      3.12 o 
  -1   0   7       32.62       33.78      1.35 o 
   0   0   7       11.49       10.64      0.44 o 
   1   0   7        0.01        0.14      0.16 o 
   2   0   7       40.11       45.46      1.51 o 
   3   0   7       53.57       48.50      1.79 o 
   4   0   7       28.01       27.54      1.07 o 
   5   0   7       14.98       12.45      1.36 o 
   6   0   7        0.42        1.25      1.22 o 
  -5   1   7        0.01        0.23      0.63 o 
  -4   1   7       65.43       61.57      3.13 o 
  -3   1   7       22.01       18.56      1.09 o 
  -2   1   7       51.41       44.53      3.62 o 
  -1   1   7       29.14       27.10      1.12 o 
   0   1   7       34.31       39.56      0.92 o 
   1   1   7       14.96       12.47      0.39 o 
   2   1   7       20.56       22.65      0.79 o 
   3   1   7      199.79      190.64      7.52 o 
   4   1   7       67.99       59.48      1.66 o 
   5   1   7        7.28        7.12      0.59 o 
   6   1   7        0.94        0.58      0.62 o 
  -4   2   7        4.52        6.44      0.71 o 
  -3   2   7       15.26       15.42      0.85 o 
  -2   2   7        0.00        0.17      0.25 o 
  -1   2   7        2.21        2.11      0.62 o 
   0   2   7        0.33        0.25      0.15 o 
   1   2   7        2.01        5.40      0.57 o 
   2   2   7        5.31        6.38      0.55 o 
   3   2   7      122.50      118.27      6.20 o 
   4   2   7       23.51       22.35      1.17 o 
   5   2   7        4.08        6.29      0.59 o 
   6   2   7       10.96       11.95      1.34 o 
  -4   3   7        2.00        2.77      0.55 o 
  -3   3   7        4.83        4.27      0.54 o 
  -2   3   7        7.95        8.36      0.53 o 
  -1   3   7        0.02        0.01      0.80 o 
   0   3   7       32.76       36.31      2.50 o 
   1   3   7       89.52       89.61      2.68 o 
   2   3   7        1.57        2.57      0.41 o 
   3   3   7        0.24        0.46      0.22 o 
   4   3   7       78.45       68.86      1.82 o 
   5   3   7        9.40        9.49      0.71 o 
   6   3   7        0.27       -0.71      0.95 o 
  -4   4   7        6.36        4.82      0.65 o 
  -3   4   7       20.92       19.28      0.96 o 
  -2   4   7        0.02        0.07      0.26 o 
  -1   4   7      142.16      132.43      2.68 o 
   0   4   7        0.37        0.95      0.39 o 
   1   4   7       77.41       74.86      2.38 o 
   2   4   7      240.06      205.61     13.32 o 
   3   4   7       75.52       73.55      2.45 o 
   4   4   7        2.52        3.19      0.37 o 
   5   4   7        0.03       -0.15      0.30 o 
   6   4   7        1.87       30.25     16.46 o 
  -4   5   7       22.54       24.36      1.69 o 
  -3   5   7       14.41       13.94      0.86 o 
  -2   5   7       20.66       21.51      1.04 o 
  -1   5   7       33.64       30.29      1.06 o 
   0   5   7       88.65       92.11      2.88 o 
   1   5   7        4.44        3.65      0.46 o 
   2   5   7       34.25       31.35      1.37 o 
   3   5   7      427.61      412.06     11.67 o 
   4   5   7        3.04        2.95      0.61 o 
   5   5   7        7.05        6.96      0.88 o 
   6   5   7        0.77        0.35      0.56 o 
  -4   6   7        2.74        3.76      1.22 o 
  -3   6   7        2.06        1.97      0.50 o 
  -2   6   7       12.38       14.32      1.26 o 
  -1   6   7        1.61        0.40      0.36 o 
   0   6   7       33.94       30.58      1.40 o 
   1   6   7        8.78        8.65      0.60 o 
   2   6   7        7.47        8.30      0.70 o 
   3   6   7       15.38       16.35      1.04 o 
   4   6   7       36.64       42.21      1.78 o 
   5   6   7       30.32       31.16      1.67 o 
   6   6   7        0.00        1.48      1.35 o 
  -3   7   7        5.20        6.59      1.37 o 
  -2   7   7        0.61        0.84      0.37 o 
  -1   7   7        0.15        1.21      1.38 o 
   0   7   7       30.12       32.04      1.45 o 
   1   7   7       72.92       65.82      2.38 o 
   2   7   7      183.05      183.66      6.21 o 
   3   7   7       14.85       16.23      1.04 o 
   4   7   7        5.56        8.16      0.89 o 
   5   7   7        4.02        4.35      0.73 o 
   6   7   7        1.00        0.26      0.81 o 
  -3   8   7       50.87       50.79      3.97 o 
  -2   8   7        5.07        5.61      0.72 o 
  -1   8   7       27.08       31.82      1.76 o 
   0   8   7       45.33       46.86      1.99 o 
   1   8   7      139.56      122.70      4.05 o 
   2   8   7        5.44        4.88      0.69 o 
   3   8   7       22.62       21.80      1.32 o 
   4   8   7       13.66       15.51      1.15 o 
   5   8   7        5.62        7.09      1.36 o 
  -2   9   7       67.72       66.62      4.45 o 
  -1   9   7        0.21       -0.18      0.39 o 
   0   9   7       81.42       73.87      2.95 o 
   1   9   7       26.84       24.50      1.35 o 
   2   9   7       45.34       41.16      1.95 o 
   3   9   7       19.40       18.99      1.96 o 
   4   9   7        8.20        6.57      0.83 o 
   5   9   7       29.18       37.00      3.40 o 
  -2  10   7        0.85       -0.35      0.76 o 
  -1  10   7        0.39        0.32      0.47 o 
   0  10   7       23.23       26.46      1.59 o 
   1  10   7        0.05        0.63      0.92 o 
   2  10   7        5.49        4.46      0.70 o 
   3  10   7        2.28        1.91      0.65 o 
   4  10   7        1.33        2.19      0.89 o 
  -1  11   7        1.55        0.65      1.09 o 
   0  11   7        0.10       -0.39      0.95 o 
   1  11   7        5.47        4.73      0.77 o 
   2  11   7        3.08        5.68      0.91 o 
   3  11   7        5.38        6.25      0.89 o 
   1  12   7        2.54        2.35      0.78 o 
   2  12   7        2.46        2.50      0.83 o 
  -1  -7   8       17.30       18.71      1.74 o 
   0  -7   8       11.17       12.02      1.69 o 
   1  -7   8       21.01       18.71      1.95 o 
  -2  -6   8        3.17        3.67      1.26 o 
  -1  -6   8       27.31       32.09      1.90 o 
   0  -6   8        0.00        0.16      0.54 o 
   1  -6   8       15.47       13.46      1.44 o 
   2  -6   8       13.91       16.43      1.42 o 
   3  -6   8       17.52       16.55      2.01 o 
  -3  -5   8        0.01        0.34      0.69 o 
  -2  -5   8        3.89        4.38      0.91 o 
  -1  -5   8       21.67       20.19      1.53 o 
   0  -5   8        0.55        0.55      0.53 o 
   1  -5   8       26.75       27.11      1.28 o 
   2  -5   8       43.56       43.01      2.38 o 
   3  -5   8        0.30        0.07      0.74 o 
  -3  -4   8       12.26       12.61      2.03 o 
  -2  -4   8        5.15        5.66      1.49 o 
  -1  -4   8        3.83        2.73      0.65 o 
   0  -4   8      156.36      156.20     13.97 o 
   1  -4   8        1.59        3.05      0.48 o 
   2  -4   8        0.31        0.22      0.34 o 
   3  -4   8        0.35        1.20      0.58 o 
   4  -4   8        0.83        0.50      0.64 o 
  -3  -3   8        3.95        1.66      0.65 o 
  -2  -3   8       23.51       23.49      1.60 o 
  -1  -3   8        4.47        4.49      0.68 o 
   0  -3   8       11.88       11.22      1.18 o 
   1  -3   8      160.37      161.88      4.82 o 
   2  -3   8       13.47       10.76      0.72 o 
   3  -3   8       16.84       20.07      1.27 o 
   4  -3   8        5.34        7.29      1.60 o 
   5  -3   8        1.01        1.53      0.74 o 
  -4  -2   8        0.01        0.43      0.83 o 
  -3  -2   8        0.12        0.03      0.45 o 
  -2  -2   8        3.21        2.90      0.58 o 
  -1  -2   8       13.17       12.77      0.69 o 
   0  -2   8       45.65       45.55      1.64 o 
   1  -2   8        8.28        7.19      1.54 o 
   2  -2   8       58.85       56.37      1.70 o 
   3  -2   8        9.70       10.63      0.83 o 
   4  -2   8        6.76        7.94      0.95 o 
   5  -2   8        5.51        7.58      1.10 o 
  -4  -1   8       36.37       32.49      2.42 o 
  -3  -1   8        8.55        8.04      0.94 o 
  -2  -1   8       22.17       19.16      1.32 o 
  -1  -1   8       49.54       54.89      1.72 o 
   0  -1   8        0.50        0.33      0.32 o 
   1  -1   8       46.63       50.63      2.13 o 
   2  -1   8       34.74       35.24      1.61 o 
   3  -1   8       22.32       21.47      0.89 o 
   4  -1   8        0.38        0.62      0.69 o 
   5  -1   8        0.05       -0.65      0.65 o 
  -4   0   8       79.23       64.50      3.34 o 
  -3   0   8       10.89       10.98      1.13 o 
  -2   0   8       62.43       55.20      4.40 o 
  -1   0   8       14.54       15.70      0.69 o 
   0   0   8      116.20      122.14      4.19 o 
   1   0   8       30.34       29.74      0.86 o 
   2   0   8       12.03       12.42      0.52 o 
   3   0   8       54.82       49.61      1.63 o 
   4   0   8        2.14        1.69      0.36 o 
   5   0   8        0.24        0.16      0.79 o 
  -4   1   8        0.04        1.00      0.64 o 
  -3   1   8       18.21       14.58      2.16 o 
  -2   1   8        2.40        3.64      0.73 o 
  -1   1   8       19.94       17.45      0.71 o 
   0   1   8       54.64       52.61      2.63 o 
   1   1   8       19.60       17.44      0.86 o 
   2   1   8        7.63        7.10      0.74 o 
   3   1   8       25.13       24.70      0.80 o 
   4   1   8        1.82        2.46      0.76 o 
   5   1   8        0.41        0.83      0.45 o 
   6   1   8        2.64        3.47      1.30 o 
  -4   2   8        2.44        3.63      0.86 o 
  -3   2   8        2.82        2.24      0.44 o 
  -2   2   8        0.53        0.87      0.34 o 
  -1   2   8       34.78       29.98      1.88 o 
   0   2   8       30.17       32.47      2.41 o 
   1   2   8       55.60       58.58      2.17 o 
   2   2   8       40.50       42.79      1.74 o 
   3   2   8       15.71       13.85      1.86 o 
   4   2   8        0.43       -0.35      0.67 o 
   5   2   8        0.85        0.50      0.45 o 
   6   2   8        1.13        0.79      0.87 o 
  -4   3   8        0.82        0.89      0.75 o 
  -3   3   8        0.63        1.43      0.80 o 
  -2   3   8        4.91        3.80      0.44 o 
  -1   3   8        0.25        1.70      1.21 o 
   0   3   8        8.53       10.70      0.83 o 
   1   3   8       35.47       39.75      1.60 o 
   2   3   8        0.01        0.55      0.40 o 
   3   3   8       26.66       26.66      3.03 o 
   4   3   8        2.36        2.35      0.57 o 
   5   3   8       33.76       35.23      1.81 o 
   6   3   8        0.00        0.19      0.93 o 
  -4   4   8        0.28        0.13      0.65 o 
  -3   4   8        0.27        0.50      0.42 o 
  -2   4   8        6.46        6.92      0.96 o 
  -1   4   8        6.63        7.10      0.67 o 
   0   4   8       41.75       44.35      1.88 o 
   1   4   8      107.32      107.03      3.42 o 
   2   4   8       80.91       83.05      3.01 o 
   3   4   8        8.37        7.72      0.83 o 
   4   4   8        0.13        0.17      0.45 o 
   5   4   8        0.65        0.19      0.48 o 
   6   4   8        0.98        2.27      1.19 o 
  -4   5   8        5.45        7.77      1.68 o 
  -3   5   8        0.45        0.66      0.65 o 
  -2   5   8        8.60        6.52      0.75 o 
  -1   5   8       29.01       31.28      1.51 o 
   0   5   8        5.81        5.83      0.67 o 
   1   5   8        5.00        4.73      0.65 o 
   2   5   8      315.73      312.16      9.59 o 
   3   5   8       17.44       14.77      0.97 o 
   4   5   8        3.14        2.03      0.52 o 
   5   5   8        2.21        3.68      0.79 o 
   6   5   8        0.06        0.79      0.66 o 
  -3   6   8        6.52        5.49      0.99 o 
  -2   6   8        9.43       13.07      2.75 o 
  -1   6   8        9.41        6.89      1.28 o 
   0   6   8        3.82        4.61      0.61 o 
   1   6   8        7.79        7.66      0.69 o 
   2   6   8        0.49        0.31      0.44 o 
   3   6   8       75.09       78.40      3.28 o 
   4   6   8       27.06       27.77      1.45 o 
   5   6   8        7.16        7.54      1.54 o 
   6   6   8        4.25        6.99      2.88 o 
  -3   7   8       26.06       27.60      2.54 o 
  -2   7   8        6.10        6.96      0.89 o 
  -1   7   8        1.87        1.92      0.94 o 
   0   7   8      203.26      191.72     10.56 o 
   1   7   8       23.45       22.99      1.28 o 
   2   7   8        1.46        1.31      0.45 o 
   3   7   8        0.08       -0.36      0.42 o 
   4   7   8        0.06        0.07      0.43 o 
   5   7   8        1.85        1.15      0.62 o 
  -3   8   8       39.90       38.79      3.69 o 
  -2   8   8       71.08       73.62     11.18 o 
  -1   8   8        0.01        1.28      1.19 o 
   0   8   8        8.17       10.56      1.22 o 
   1   8   8      102.71       93.83      5.57 o 
   2   8   8        0.61        1.57      0.62 o 
   3   8   8        1.73        1.45      0.60 o 
   4   8   8        3.61        5.09      1.20 o 
   5   8   8       13.19       14.31      1.37 o 
  -2   9   8        0.16       -0.45      1.03 o 
  -1   9   8       24.31       26.64      2.79 o 
   0   9   8        3.79        6.41      2.38 o 
   1   9   8        1.20        1.90      1.37 o 
   2   9   8        2.98        2.45      0.60 o 
   3   9   8        0.05       -0.18      0.51 o 
   4   9   8        9.57        8.57      0.97 o 
   5   9   8        2.10        3.47      1.09 o 
  -1  10   8       10.81       13.42      1.90 o 
   0  10   8        0.01        0.10      0.87 o 
   1  10   8        1.76        1.89      0.64 o 
   2  10   8        6.75        5.85      0.82 o 
   3  10   8        0.17       -0.15      0.51 o 
   4  10   8        0.07        0.02      0.52 o 
   0  11   8        9.74       11.19      1.15 o 
   1  11   8        0.33        1.72      0.71 o 
   2  11   8        4.14        7.04      1.80 o 
   3  11   8        4.45        6.65      1.04 o 
   0  -6   9        0.32       -0.22      0.60 o 
   1  -6   9        5.23        5.00      1.43 o 
  -2  -5   9        0.03        0.20      0.98 o 
  -1  -5   9       10.88       12.58      1.38 o 
   0  -5   9       12.75       11.55      1.20 o 
   1  -5   9        0.00       -0.05      0.47 o 
   2  -5   9        3.39        3.66      0.84 o 
  -2  -4   9        1.33        1.13      0.64 o 
  -1  -4   9       15.64       18.63      1.51 o 
   0  -4   9        9.52        8.74      1.02 o 
   1  -4   9       20.82       23.14      1.24 o 
   2  -4   9        5.05        5.46      2.01 o 
   3  -4   9        0.72        1.10      0.68 o 
  -3  -3   9        2.67        2.93      0.83 o 
  -2  -3   9        0.89        0.38      0.54 o 
  -1  -3   9        1.58        1.83      0.56 o 
   0  -3   9        0.00        0.09      0.32 o 
   1  -3   9       93.72       98.42      3.77 o 
   2  -3   9        2.36        1.38      0.50 o 
   3  -3   9        1.40        1.64      0.91 o 
   4  -3   9        6.57        8.23      1.91 o 
  -3  -2   9        0.30        0.89      0.78 o 
  -2  -2   9        3.20        3.82      1.05 o 
  -1  -2   9        4.66        5.05      0.77 o 
   0  -2   9        0.11        0.40      0.34 o 
   1  -2   9       27.58       31.16      1.26 o 
   2  -2   9       20.58       20.49      1.06 o 
   3  -2   9       12.61       12.98      0.87 o 
   4  -2   9        6.18        4.94      1.36 o 
  -3  -1   9        2.65        3.37      0.83 o 
  -2  -1   9       10.29       10.22      1.70 o 
  -1  -1   9        0.10        0.13      0.47 o 
   0  -1   9       18.03       14.82      0.89 o 
   1  -1   9       23.15       24.55      0.97 o 
   2  -1   9        2.75        2.59      0.47 o 
   3  -1   9       11.16       10.92      0.93 o 
   4  -1   9        7.15        8.04      1.69 o 
   5  -1   9        1.16        2.22      1.42 o 
  -3   0   9        0.01        1.57      1.28 o 
  -2   0   9        0.91        0.81      0.99 o 
  -1   0   9       46.02       46.02      1.85 o 
   0   0   9       13.17       16.10      0.94 o 
   1   0   9        1.41        1.32      0.81 o 
   2   0   9       56.63       55.24      2.29 o 
   3   0   9       55.45       52.73      2.42 o 
   4   0   9       10.68        8.03      1.20 o 
   5   0   9        5.85        5.38      1.31 o 
  -3   1   9        1.25        1.81      1.12 o 
  -2   1   9        2.25        2.00      0.55 o 
  -1   1   9        2.55        3.31      0.58 o 
   0   1   9        0.00        0.26      0.40 o 
   1   1   9        0.01        0.24      0.38 o 
   2   1   9       58.48       63.32      3.55 o 
   3   1   9       13.85       11.66      0.88 o 
   4   1   9        0.39        0.13      0.41 o 
   5   1   9        0.00        0.23      0.75 o 
  -3   2   9        6.75        8.93      1.62 o 
  -2   2   9        0.16       -0.44      0.44 o 
  -1   2   9       32.77       37.03      1.95 o 
   0   2   9       24.14       21.22      1.29 o 
   1   2   9        0.01        0.13      0.84 o 
   2   2   9       10.14        7.85      0.78 o 
   3   2   9       15.68       12.58      0.90 o 
   4   2   9       46.47       50.66      2.50 o 
   5   2   9        8.93        7.37      0.89 o 
  -3   3   9        5.87        6.45      0.83 o 
  -2   3   9        1.48        1.98      0.54 o 
  -1   3   9        0.09        1.76      0.74 o 
   0   3   9        5.60        7.11      0.66 o 
   1   3   9        9.15       10.02      0.84 o 
   2   3   9       41.19       41.23      3.38 o 
   3   3   9       17.12       13.80      1.01 o 
   4   3   9       58.87       50.06      2.37 o 
   5   3   9        1.09        0.36      0.55 o 
  -3   4   9        0.36        0.59      0.59 o 
  -2   4   9       26.78       24.65      1.42 o 
  -1   4   9        7.15        9.12      1.09 o 
   0   4   9        5.45        7.67      0.73 o 
   1   4   9       44.05       41.95      1.83 o 
   2   4   9       14.09       14.43      1.04 o 
   3   4   9       34.22       33.21      1.82 o 
   4   4   9        3.02        2.37      0.58 o 
   5   4   9        2.97        2.98      0.76 o 
  -3   5   9        1.00        1.34      0.59 o 
  -2   5   9       15.36       13.78      1.15 o 
  -1   5   9       20.94       21.76      1.39 o 
   0   5   9        4.90        6.83      0.77 o 
   1   5   9        3.50        3.05      0.54 o 
   2   5   9      191.74      202.56     12.10 o 
   3   5   9        2.01        2.21      0.63 o 
   4   5   9       13.10       11.39      1.24 o 
   5   5   9        1.75        3.10      0.78 o 
  -3   6   9        7.34        8.13      1.07 o 
  -2   6   9        3.13        3.56      0.69 o 
  -1   6   9       24.23       26.20      1.51 o 
   0   6   9        0.63       -0.09      0.42 o 
   1   6   9        5.07        5.16      0.82 o 
   2   6   9        0.04        0.50      0.45 o 
   3   6   9       27.14       27.11      1.43 o 
   4   6   9       19.05       17.63      2.43 o 
   5   6   9        0.96        0.63      0.61 o 
  -2   7   9        0.64        1.59      0.64 o 
  -1   7   9        0.44        0.02      0.44 o 
   0   7   9        0.49        0.86      1.00 o 
   1   7   9       45.28       43.87      2.11 o 
   2   7   9        0.00        0.30      0.45 o 
   3   7   9        0.00       -0.30      0.50 o 
   4   7   9        4.44        5.14      1.46 o 
   5   7   9        9.22       10.90      1.65 o 
  -2   8   9        0.83        0.02      0.49 o 
  -1   8   9        0.27        0.73      1.18 o 
   0   8   9       25.49       24.44      2.26 o 
   1   8   9       25.12       25.86      1.59 o 
   2   8   9       22.17       20.88      1.41 o 
   3   8   9       31.59       37.31      2.13 o 
   4   8   9       19.11       22.72      1.73 o 
   5   8   9        2.01        1.19      0.73 o 
  -1   9   9        0.30        1.58      0.71 o 
   0   9   9       24.57       24.20      2.51 o 
   1   9   9        0.08        0.65      0.52 o 
   2   9   9       14.50       15.21      1.33 o 
   3   9   9        3.21        4.17      0.79 o 
   4   9   9        4.98        7.30      1.41 o 
   0  10   9        2.27        1.96      0.90 o 
   1  10   9       26.47       24.11      1.73 o 
   2  10   9        0.15       -0.55      0.55 o 
   3  10   9        0.39        1.02      0.60 o 
   1  11   9        3.72        3.49      0.80 o 
   2  11   9        0.23        1.14      0.72 o 
  -1  -4  10       15.49       17.03      2.39 o 
   0  -4  10        0.71        0.16      0.88 o 
   1  -4  10        9.47        9.58      1.38 o 
   2  -4  10        0.36        1.44      1.25 o 
  -2  -3  10        0.06        0.71      0.88 o 
  -1  -3  10       19.97       21.53      2.30 o 
   0  -3  10       33.78       33.28      2.81 o 
   1  -3  10        2.77        2.54      1.02 o 
   2  -3  10        5.39        4.12      0.83 o 
   3  -3  10       11.48        7.95      1.21 o 
  -2  -2  10        0.19        0.73      1.04 o 
  -1  -2  10        9.19       10.37      1.59 o 
   0  -2  10       19.20       17.56      1.53 o 
   1  -2  10       16.75       17.99      1.58 o 
   2  -2  10        1.29        2.02      1.28 o 
   3  -2  10        0.20       -0.39      0.98 o 
   4  -2  10        4.46        5.51      1.10 o 
  -2  -1  10        4.33        3.21      1.10 o 
  -1  -1  10       12.55       15.49      2.01 o 
   0  -1  10        7.33        7.52      1.45 o 
   1  -1  10       40.16       41.13      2.19 o 
   2  -1  10        7.52        7.50      0.86 o 
   3  -1  10        4.51        3.83      0.75 o 
   4  -1  10        0.16        0.13      0.75 o 
  -3   0  10        0.34       -0.97      0.97 o 
  -2   0  10        1.50        2.65      1.02 o 
  -1   0  10        0.10        0.05      0.44 o 
   0   0  10        0.65        0.24      0.49 o 
   1   0  10        0.21        1.22      0.75 o 
   2   0  10       10.28        9.26      0.95 o 
   3   0  10        0.36        0.92      0.55 o 
   4   0  10        3.41        2.16      1.19 o 
  -3   1  10        5.10        8.85      1.79 o 
  -2   1  10        0.82        0.88      0.77 o 
  -1   1  10       62.64       65.22      2.99 o 
   0   1  10        0.75        0.46      0.45 o 
   1   1  10        4.66        5.22      1.07 o 
   2   1  10        3.78        5.65      0.96 o 
   3   1  10        4.67        5.25      1.29 o 
   4   1  10       11.40       11.92      1.14 o 
   5   1  10        3.18        3.01      1.42 o 
  -3   2  10        8.21       10.18      1.62 o 
  -2   2  10        1.04        0.81      0.59 o 
  -1   2  10        0.19        2.44      1.67 o 
   0   2  10       19.39       21.15      1.46 o 
   1   2  10        2.01        3.42      0.71 o 
   2   2  10       31.20       28.01      1.57 o 
   3   2  10       21.25       21.01      1.42 o 
   4   2  10       21.29       20.07      1.44 o 
   5   2  10        0.12        0.96      1.10 o 
  -3   3  10        2.59        3.24      1.05 o 
  -2   3  10        5.77        7.40      0.90 o 
  -1   3  10        3.42        5.45      0.73 o 
   0   3  10        8.29        8.30      0.92 o 
   1   3  10       20.05       25.35      1.72 o 
   2   3  10       36.04       35.75      1.92 o 
   3   3  10       10.81        9.05      0.97 o 
   4   3  10        7.69        9.92      1.10 o 
   5   3  10        5.28        5.79      0.92 o 
  -3   4  10        5.18        7.88      1.75 o 
  -2   4  10        2.34        3.65      0.81 o 
  -1   4  10        4.72        5.63      0.88 o 
   0   4  10       56.80       62.19      2.92 o 
   1   4  10        8.76        9.11      1.01 o 
   2   4  10       10.49       10.51      0.97 o 
   3   4  10       23.76       22.13      1.55 o 
   4   4  10        0.02        1.81      0.92 o 
   5   4  10        2.49        1.89      1.95 o 
  -2   5  10       28.76       28.24      1.84 o 
  -1   5  10        1.03        1.80      1.36 o 
   0   5  10        0.00       -0.76      0.79 o 
   1   5  10      230.18      230.81      8.28 o 
   2   5  10        8.09        8.34      0.90 o 
   3   5  10        2.95        3.24      0.65 o 
   4   5  10        4.84        4.71      0.79 o 
   5   5  10        7.55        8.32      1.17 o 
  -2   6  10        0.35        1.32      1.25 o 
  -1   6  10        0.00       -0.65      0.65 o 
   0   6  10       13.17       14.10      1.08 o 
   1   6  10        0.23        0.35      0.48 o 
   2   6  10       67.34       68.38      2.98 o 
   3   6  10       16.72       17.57      1.44 o 
   4   6  10       25.20       24.27      1.55 o 
   5   6  10        3.31        4.94      1.62 o 
  -2   7  10        0.22       -0.57      0.89 o 
  -1   7  10       38.63       38.72      2.21 o 
   0   7  10        7.44        7.90      0.96 o 
   1   7  10       12.02       10.86      0.96 o 
   2   7  10        0.74        1.37      0.62 o 
   3   7  10        1.64        3.03      0.70 o 
   4   7  10        2.79        1.74      0.72 o 
  -1   8  10        5.33        5.25      0.87 o 
   0   8  10       17.79       16.94      1.37 o 
   1   8  10       21.50       22.49      1.74 o 
   2   8  10        1.05        1.17      0.68 o 
   3   8  10        2.35        1.64      0.62 o 
   4   8  10        1.93        2.18      0.75 o 
   0   9  10        3.58        6.67      1.70 o 
   1   9  10       22.96       22.35      1.64 o 
   2   9  10        0.28        0.51      0.54 o 
   3   9  10        0.04        0.37      0.63 o 
   1  10  10        0.21        0.83      0.68 o 
   2  10  10        0.45       -0.11      0.48 o 
   3  10  10        6.18        7.20      1.70 o 
   0  -3  11       43.87       39.54      3.44 o 
   1  -3  11        6.16        6.61      1.54 o 
  -1  -2  11        0.23        0.33      0.99 o 
   0  -2  11        2.48        3.59      1.36 o 
   1  -2  11        9.80        6.21      1.07 o 
   2  -2  11        0.22       -0.57      0.61 o 
  -1  -1  11       14.67       14.28      2.14 o 
   0  -1  11        4.85        5.37      1.25 o 
   1  -1  11        1.01        0.74      0.76 o 
   2  -1  11        8.58        8.24      1.21 o 
   3  -1  11        2.42        2.03      1.28 o 
  -2   0  11        2.10        2.22      1.04 o 
  -1   0  11        0.00       -0.75      1.03 o 
   0   0  11        0.00       -0.53      0.53 o 
   1   0  11       14.56       13.85      1.42 o 
   2   0  11       30.34       31.00      3.91 o 
   3   0  11        7.55        6.08      1.07 o 
   4   0  11        0.05        1.07      1.20 o 
  -2   1  11        7.88        5.89      1.62 o 
  -1   1  11        2.90        2.31      1.09 o 
   0   1  11        5.23        4.52      0.84 o 
   1   1  11       33.71       37.35      2.14 o 
   2   1  11        5.32        4.60      1.21 o 
   3   1  11        2.63        2.60      0.80 o 
   4   1  11        6.14        4.06      1.56 o 
  -2   2  11        0.12        0.16      0.73 o 
  -1   2  11        9.57        7.91      0.99 o 
   0   2  11        8.49       14.49      4.70 o 
   1   2  11       13.27       15.16      1.43 o 
   2   2  11        4.23        5.26      1.35 o 
   3   2  11        0.97        1.89      0.58 o 
   4   2  11        2.28        2.99      1.99 o 
  -2   3  11        4.27        4.13      1.47 o 
  -1   3  11        1.40        2.63      0.77 o 
   0   3  11        0.59        0.66      0.42 o 
   1   3  11        3.26        3.71      0.84 o 
   2   3  11       10.08       10.61      1.09 o 
   3   3  11        2.07        3.72      0.87 o 
   4   3  11        0.84       -0.27      0.55 o 
  -2   4  11        2.25        1.83      0.72 o 
  -1   4  11        1.08        1.54      0.65 o 
   0   4  11       16.81       18.55      1.46 o 
   1   4  11       32.22       32.49      2.02 o 
   2   4  11        2.51        1.91      0.68 o 
   3   4  11        3.95        7.59      1.12 o 
   4   4  11        3.38        5.76      1.49 o 
  -2   5  11        0.74       -0.42      0.72 o 
  -1   5  11        1.11        0.48      0.59 o 
   0   5  11        5.11        5.67      0.92 o 
   1   5  11       31.10       32.00      1.96 o 
   2   5  11        7.46        7.73      0.88 o 
   3   5  11        7.67        7.74      1.05 o 
   4   5  11        3.02       15.08      9.32 o 
  -1   6  11        1.05        1.10      0.65 o 
   0   6  11        0.85        0.70      0.94 o 
   1   6  11        0.32        0.31      0.57 o 
   2   6  11        0.60        2.10      1.44 o 
   3   6  11        0.02        0.16      0.53 o 
   4   6  11        0.28        0.06      0.48 o 
  -1   7  11        2.52        1.88      0.78 o 
   0   7  11       20.40       19.53      1.79 o 
   1   7  11        7.90        6.51      0.93 o 
   2   7  11        0.42       -0.01      0.53 o 
   3   7  11        2.35        2.44      0.95 o 
   4   7  11        6.70        6.76      1.05 o 
   0   8  11        3.32        4.12      0.97 o 
   1   8  11        1.17        1.03      0.90 o 
   2   8  11        6.10        7.17      1.04 o 
   3   8  11        2.35        3.82      0.80 o 
   1   9  11        0.12        0.03      0.53 o 
   2   9  11       19.80       21.18      1.67 o 
   1  -1  12        0.23        0.73      0.99 o 
   0   0  12        3.45        4.35      1.49 o 
   1   0  12        3.75        3.38      1.36 o 
   2   0  12        1.73        3.62      1.06 o 
   0   1  12       19.88       19.14      1.64 o 
   1   1  12        4.74        5.71      1.08 o 
   2   1  12        0.00       -0.07      0.56 o 
   3   1  12        0.36        1.60      0.78 o 
  -1   2  12        0.30       -0.12      0.71 o 
   0   2  12        5.96        7.31      1.58 o 
   1   2  12        6.65        6.93      1.09 o 
   2   2  12        1.44       -0.06      1.41 o 
   3   2  12        6.93        6.87      1.68 o 
  -1   3  12        0.19        0.09      0.54 o 
   0   3  12        1.57        1.96      0.87 o 
   1   3  12       11.85       13.22      2.83 o 
   2   3  12        0.67        0.30      0.66 o 
   3   3  12        4.83        4.89      1.00 o 
  -1   4  12       24.95       24.40      1.93 o 
   0   4  12       16.52       17.06      2.54 o 
   1   4  12        6.14        6.94      0.94 o 
   2   4  12        0.86        0.71      0.73 o 
   3   4  12        0.23        0.60      0.61 o 
   0   5  12       62.32       62.45      3.75 o 
   1   5  12       15.05       16.39      3.13 o 
   2   5  12        0.04       -0.42      0.64 o 
   3   5  12        0.20        0.75      0.73 o 
   0   6  12        0.49        0.38      0.83 o 
   1   6  12       10.23        7.68      1.11 o 
   2   6  12        7.96        7.91      1.06 o 
   3   6  12        6.49        6.07      1.22 o 
   1   7  12        2.25        2.06      0.79 o 
   2   7  12        0.03        1.50      0.91 o 
                                                 
